# Supplementary material for: Improving complex agronomic and domestication traits in the perennial grain crop intermediate wheatgrass with genetic mapping and genomic prediction
Source: Plant Genome. 2024 Aug 28;18(1):e20498. doi: 10.1002/tpg2.20498 (PMC11726416; doi:10.1002/tpg2.20498)
Supplement: Supplementary file 2 — Supplemental Table S2 contains phenotype data for six agronomic and domestication traits in Cycle 5 IWG breeding population at the University of Minnesota: plant height, shatter resistance, threshability, seed mass (measured as thousand kernel weight, TKW), grain yield, and spike weight. [file TPG2-18-e20498-s003.xlsx]

## Sheet: Sheet1
Supplemental Table S2: Location and Year effects (variances) from ANOVA for six agronomic and domestication traits in Cycle 5 IWG breeding population at the University of Minnesota: plant height, shatter resistance, threshability, seed mass (measured as thousand kernel weight, TKW), grain yield, and spike weight.
Height
Df Sum Sq Mean Sq F value Pr(>F)
Loc 1 64699 64699 256.49 <2e-16 ***
Yr 1 17580 17580 69.69 <2e-16 ***
Residuals 1977 498687 252
---
Signif. codes: 0 ‘***’ 0.001 ‘**’ 0.01 ‘*’ 0.05 ‘.’ 0.1 ‘ ’ 1
Shatter resistance
Df Sum Sq Mean Sq F value Pr(>F)
Loc 1 424 423.9 151.3 <2e-16 ***
Yr 1 281 280.6 100.1 <2e-16 ***
Residuals 1989 5574 2.8
---
Signif. codes: 0 ‘***’ 0.001 ‘**’ 0.01 ‘*’ 0.05 ‘.’ 0.1 ‘ ’ 1
Threshability
Df Sum Sq Mean Sq F value Pr(>F)
Loc 1 270 269.9 39.92 3.25e-10 ***
Yr 1 395 394.9 58.43 3.27e-14 ***
Residuals 1979 13376 6.8
---
Signif. codes: 0 ‘***’ 0.001 ‘**’ 0.01 ‘*’ 0.05 ‘.’ 0.1 ‘ ’ 1
Seed mass (TKW)
Df Sum Sq Mean Sq F value Pr(>F)
Loc 1 370 369.8 225.041 <2e-16 ***
Yr 1 2 1.9 1.134 0.287
Residuals 1950 3205 1.6
---
Signif. codes: 0 ‘***’ 0.001 ‘**’ 0.01 ‘*’ 0.05 ‘.’ 0.1 ‘ ’ 1
Grain yield
Df Sum Sq Mean Sq F value Pr(>F)
Loc 1 590352 590352 1324.39 < 2e-16 ***
Yr 1 15724 15724 35.27 3.38e-09 ***
Residuals 1954 871002 446
---
Signif. codes: 0 ‘***’ 0.001 ‘**’ 0.01 ‘*’ 0.05 ‘.’ 0.1 ‘ ’ 1
Spike weight
Df Sum Sq Mean Sq F value Pr(>F)
Loc 1 1 1 0.277 0.599
Yr 1 26294 26294 5939.767 <2e-16 ***
Residuals 1988 8801 4
---
Signif. codes: 0 ‘***’ 0.001 ‘**’ 0.01 ‘*’ 0.05 ‘.’ 0.1 ‘ ’ 1
