# Supplementary material for: Improving complex agronomic and domestication traits in the perennial grain crop intermediate wheatgrass with genetic mapping and genomic prediction
Source: Plant Genome. 2024 Aug 28;18(1):e20498. doi: 10.1002/tpg2.20498 (PMC11726416; doi:10.1002/tpg2.20498)
Supplement: Supplementary file 3 — Supplemental Table S3 contains the BIC values from GAPIT model selection results for each trait. [file TPG2-18-e20498-s001.xlsx]

## Sheet: Sheet1
Supplemental Table S3: Phenotype data for six agronomic and domestication traits in Cycle 5 IWG breeding population at the University of Minnesota: plant height, shatter resistance, threshability, seed mass (measured as thousand kernel weight, TKW), grain yield, and spike weight.
Entry	Env	Height_cm	Shatter_resistance	Spike_weight_g	Threshability	TKW_g	Total_yield_g
C520S0001	StP21	160	3	1.67786	9	9.01	32.47
C520S0002	StP21	150	1.17	1.79186	8	10.46	38.02
C520S0003	StP21	164	1	1.49686	8	8.87	21.59
C520S0004	StP21	135	2	1.11286	1	9.76	85.73
C520S0005	StP21	117	0.67	1.14186	4	6.73	10.94
C520S0006	StP21	140	2.67	2.21386	8	9.14	46.7
C520S0007	StP21	135	4	2.30386	8	10.04	54.81
C520S0008	StP21	143	4	2.22686	9	10.19	43.15
C520S0009	StP21	142	1	1.41686	8	8.61	30.68
C520S0010	StP21	166	3.33	1.80686	8	9.34	37.63
C520S0011	StP21	162	1.33	2.08986	8	9.18	30.99
C520S0012	StP21	135	4	1.75386	2	7.7	34.69
C520S0013	StP21	116	2.67	1.65986	9	6.85	42.3
C520S0014	StP21	154	3	2.05786	9	9.37	34.99
C520S0015	StP21	134	3	1.95086	9	10.66	51.02
C520S0016	StP21	144	2	1.69086	7	8.29	52.26
C520S0017	StP21	125	1.67	1.77986	9	10.54	73.01
C520S0018	StP21	131	3	1.86586	5	7.55	23.75
C520S0019	StP21	149	2.67	1.94386	8	10.71	52.84
C520S0020	StP21	135	3	2.27486	8	9.32	54.24
C520S0021	StP21	146	1.33	2.08886	9	9.71	67
C520S0022	StP21	155	0.5	2.64286	9	10.25	107.87
C520S0023	StP21	115	0.67	1.62286	9	9.86	20.15
C520S0024	StP21	156	3.67	2.55086	9	10.27	57.98
C520S0025	StP21	120	3	2.16686	9	9.82	16.38
C520S0026	StP21	164	3	1.78286	1	11.49	30.97
C520S0027	StP21	145	3	1.55386	4	8.39	29.31
C520S0028	StP21	154	2.33	1.61486	8	10.91	23.86
C520S0029	StP21	141	0.17	1.20686	3	7.17	3.81
C520S0030	StP21	137	4	1.74686	7	9.96	65.39
C520S0031	StP21	137	4	1.98386	9	10.29	25.38
C520S0032	StP21	139	2	2.00986	7	10.03	124.89
C520S0033	StP21	143	1.17	1.45186	9	9.76	20.2
C520S0034	StP21	NA	NA	NA	NA	NA	NA
C520S0035	StP21	149	3	2.44086	8	9.7	21.54
C520S0036	StP21	NA	NA	NA	NA	NA	NA
C520S0037	StP21	105	0.17	1.51686	7	11.96	10.88
C520S0038	StP21	NA	NA	NA	NA	NA	NA
C520S0039	StP21	81	2.67	0.785857	8	9.87	21.46
C520S0040	StP21	125	3	2.18386	9	9.33	38.63
C520S0041	StP21	110	0.5	1.43486	6	9.53	13.49
C520S0042	StP21	127	0.01	1.26786	9	9.86	14.58
C520S0043	StP21	140	1.67	1.20086	8	8.27	19.42
C520S0044	StP21	105	1	1.58086	7	6.79	6.41
C520S0045	StP21	106	0.34	0.893857	8	7.37	38.44
C520S0046	StP21	144	1.33	2.19686	9	8.44	10.05
C520S0047	StP21	150	1.67	2.39986	8	9.21	33.21
C520S0048	StP21	126	0.5	1.30186	1	8.57	4.25
C520S0049	StP21	140	1.33	1.28886	7	9.79	21.01
C520S0050	StP21	112	1.67	0.904857	7	6.97	32.05
C520S0051	StP21	120	0.67	1.25386	7	8.25	11.68
C520S0052	StP21	NA	NA	NA	NA	NA	NA
C520S0053	StP21	129	3.67	1.45286	8	8.83	77.55
C520S0054	StP21	76	1.33	1.51186	8	8.77	13.83
C520S0055	StP21	NA	NA	NA	NA	NA	NA
C520S0056	StP21	92	0.17	2.00086	9	6.61	35.37
C520S0057	StP21	137	3.67	1.62486	8	9.94	15.4
C520S0058	StP21	NA	NA	NA	NA	NA	NA
C520S0059	StP21	102	2	1.53786	7	8.2	10.68
C520S0060	StP21	114	3.67	1.93286	2	9.14	32.27
C520S0061	StP21	140	3.33	1.95886	5	9.3	41.36
C520S0062	StP21	131	2.33	1.93386	8	8.12	41.7
C520S0063	StP21	NA	NA	NA	NA	NA	NA
C520S0064	StP21	131	4	1.89486	7	8.91	89.14
C520S0065	StP21	147	3.33	2.21986	6	9.48	35.51
C520S0066	StP21	124	4	1.74886	1	5.81	8.36
C520S0067	StP21	125	3.67	1.74786	8	8.58	36.36
C520S0068	StP21	120	2.33	1.72786	7	9.75	42.76
C520S0069	StP21	112	4	1.98986	4	6.66	24.27
C520S0070	StP21	145	4	1.93786	6	8.14	42.82
C520S0071	StP21	126	3	2.26886	1	8.6	17.66
C520S0072	StP21	131	2	1.66186	8	9.4	27.79
C520S0073	StP21	136	3.33	1.80986	7	10.14	45.31
C520S0074	StP21	135	2.33	1.68386	5	9.95	46.55
C520S0075	StP21	115	3.33	2.51986	6	11.65	48.18
C520S0076	StP21	114	1	0.927857	4	6.74	3.38
C520S0077	StP21	NA	NA	NA	NA	NA	NA
C520S0078	StP21	121	2	1.68486	7	8.5	22.42
C520S0079	StP21	145	0.83	2.14486	7	8.89	36.23
C520S0080	StP21	137	1	1.67886	8	10.35	38.01
C520S0081	StP21	147	3	2.23386	9	8.74	112.75
C520S0082	StP21	121	2	1.60486	9	8.59	67.27
C520S0083	StP21	123	1.33	1.90786	9	9.6	50.35
C520S0084	StP21	144	0.5	1.33986	8	9.47	19.31
C520S0085	StP21	135	3.33	2.16886	8	9.81	47.18
C520S0086	StP21	127	3.67	2.12886	8	10.36	67.93
C520S0087	StP21	139	2.33	2.28686	8	10.49	58.55
C520S0088	StP21	135	1.33	1.58886	8	10.3	58.2
C520S0089	StP21	120	3.33	1.75786	6	8.85	39.26
C520S0090	StP21	147	3	2.13786	8	9.84	98.68
C520S0091	StP21	129	2	1.76386	5	9.03	55.15
C520S0092	StP21	129	0.5	1.62386	8	7.3	61.26
C520S0093	StP21	154	1.67	1.71186	6	8.22	23.16
C520S0094	StP21	140	2.67	1.46786	9	9.2	67.92
C520S0095	StP21	140	3.33	1.75386	8	9.25	40.66
C520S0096	StP21	NA	NA	NA	NA	NA	NA
C520S0097	StP21	144	3	2.32286	8	9.11	32.24
C520S0098	StP21	120	1.33	1.03386	5	8.5	19.66
C520S0099	StP21	156	3	1.74786	2	11.7	18.37
C520S0100	StP21	137	2	1.48786	3	9.46	35.11
C520S0101	StP21	126	0.67	1.32886	6	7.69	96.24
C520S0102	StP21	154	2	1.84786	6	8.38	16.09
C520S0103	StP21	135	2	1.91986	7	7.99	46.01
C520S0104	StP21	139	4	2.03486	5	9.53	33.1
C520S0105	StP21	133	3	1.95086	7	8.21	26.97
C520S0106	StP21	126	2.33	1.24986	2	8.37	20.59
C520S0107	StP21	123	3.33	1.44386	4	6.9	57.14
C520S0108	StP21	152	2.33	1.93586	9	10.67	77.04
C520S0109	StP21	106	0.34	0.723857	0	9.2	3.17
C520S0110	StP21	145	0.5	1.96486	9	9.02	35.78
C520S0111	StP21	150	2.67	1.87786	3	10.22	50.06
C520S0112	StP21	150	1.33	1.39386	9	9.47	19.47
C520S0113	StP21	124	2.67	1.38386	8	9.29	30.76
C520S0114	StP21	136	3	1.41786	7	9.82	43.42
C520S0115	StP21	159	2.33	2.12886	8	10.83	78.72
C520S0116	StP21	168	3	2.12986	8	10.54	61.7
C520S0117	StP21	157	2.67	1.60486	6	9.68	24.73
C520S0118	StP21	115	0.34	0.819857	5	5.59	3.42
C520S0119	StP21	145	2.33	1.65586	7	7.23	63.42
C520S0120	StP21	162	2	1.87486	8	8.39	52.98
C520S0121	StP21	165	4	2.22186	6	11	32.57
C520S0122	StP21	154	0.67	1.39686	5	8.64	19.94
C520S0123	StP21	145	3	1.55386	6	9.41	18.39
C520S0124	StP21	145	2.33	1.87786	9	9.88	59.83
C520S0125	StP21	175	2	1.48686	8	11.92	22.3
C520S0126	StP21	132	2.67	1.87686	9	8.31	50.09
C520S0127	StP21	132	2	2.24686	8	9.17	30.21
C520S0128	StP21	153	3.33	1.88586	1	9.28	19.17
C520S0129	StP21	130	3	1.89086	4	8.15	25.46
C520S0130	StP21	145	2.33	2.36886	6	9.37	22.46
C520S0131	StP21	140	4	1.62986	6	9.43	21.41
C520S0132	StP21	124	1.33	0.909857	3	7.2	3.48
C520S0133	StP21	NA	NA	NA	NA	NA	NA
C520S0134	StP21	NA	NA	NA	NA	NA	NA
C520S0135	StP21	120	2	1.65986	5	10.15	16.44
C520S0136	StP21	NA	NA	NA	NA	NA	NA
C520S0137	StP21	120	4	1.75186	5	11.77	42.93
C520S0138	StP21	160	2.67	2.06686	6	8.02	52.75
C520S0139	StP21	135	2.67	1.97786	4	11.12	40.42
C520S0140	StP21	145	0.83	1.58086	9	9.2	77.76
C520S0141	StP21	134	0.83	1.43786	9	7.63	65.73
C520S0142	StP21	123	3.67	1.01786	5	8.84	17.06
C520S0143	StP21	136	2.67	1.48186	9	10.46	25.62
C520S0144	StP21	139	3.33	1.77186	4	7.67	15.47
C520S0145	StP21	93	1.33	0.900857	5	9.08	7.38
C520S0146	StP21	104	2	1.31486	8	7.65	26.12
C520S0147	StP21	106	2.33	1.35686	3	7.75	11.3
C520S0148	StP21	149	0.5	1.56786	7	7.88	23.33
C520S0149	StP21	147	1.33	2.39086	9	10.05	97.19
C520S0150	StP21	139	3	1.53186	8	9.8	51.41
C520S0151	StP21	141	0.5	2.13386	9	10.66	66.58
C520S0152	StP21	135	3	2.10986	9	9.42	93.32
C520S0153	StP21	143	1.33	1.99786	4	9.38	86.71
C520S0154	StP21	149	3.67	2.17886	7	7.45	21.29
C520S0155	StP21	142	1.33	2.08486	9	9.52	77.55
C520S0156	StP21	118	3	1.33986	9	7.06	54.49
C520S0157	StP21	140	3	1.91186	9	9.54	102.06
C520S0158	StP21	147	0.5	1.52286	9	6.61	37.8
C520S0159	StP21	140	1.33	1.43486	8	10.15	29.11
C520S0160	StP21	164	2	1.39186	6	8.26	39.61
C520S0161	StP21	176	3.33	1.81986	7	11.63	22.07
C520S0162	StP21	150	3	1.42586	4	8.39	46.04
C520S0163	StP21	171	3.67	2.23986	8	10.1	67.05
C520S0164	StP21	147	3.33	1.62486	4	9.81	29
C520S0165	StP21	134	2	1.50186	3	8.94	15.71
C520S0166	StP21	154	4	2.06786	6	9.85	30.96
C520S0167	StP21	154	0.5	1.90986	9	9.64	56.95
C520S0168	StP21	136	2	0.933857	7	9.25	22.27
C520S0169	StP21	150	2.67	1.45886	8	8.14	44.26
C520S0170	StP21	124	0.5	1.42086	9	9.42	37.29
C520S0171	StP21	110	1	1.44086	9	7.74	37.75
C520S0172	StP21	169	1.33	1.94386	9	8.91	73.19
C520S0173	StP21	NA	NA	NA	NA	NA	NA
C520S0174	StP21	143	0.34	1.52286	8	7.57	35.04
C520S0175	StP21	144	2.67	1.66586	5	9.3	50.2
C520S0176	StP21	155	4	2.10386	8	7.85	31.1
C520S0177	StP21	146	0.83	1.24886	8	7.57	52
C520S0178	StP21	123	1.33	1.34386	6	7.98	37.4
C520S0179	StP21	143	0.83	1.16786	1	7.26	23.36
C520S0180	StP21	164	0.83	0.619857	1	10.14	8.52
C520S0181	StP21	NA	NA	NA	NA	NA	NA
C520S0182	StP21	NA	NA	NA	NA	NA	NA
C520S0183	StP21	NA	NA	NA	NA	NA	NA
C520S0184	StP21	NA	NA	NA	NA	NA	NA
C520S0185	StP21	114	3	2.26486	8	10.78	14.02
C520S0186	StP21	NA	NA	NA	NA	NA	NA
C520S0187	StP21	129	2.67	1.65686	4	8.78	14.79
C520S0188	StP21	NA	NA	NA	NA	NA	NA
C520S0189	StP21	140	1.67	1.01986	7	9.9	40.5
C520S0190	StP21	128	3.67	1.83286	6	8.97	47.61
C520S0191	StP21	118	4	1.79386	7	9.03	33.47
C520S0192	StP21	NA	NA	NA	NA	NA	NA
C520S0193	StP21	NA	NA	NA	NA	NA	NA
C520S0194	StP21	125	2.67	1.97786	8	8.04	61.24
C520S0195	StP21	NA	NA	NA	NA	NA	NA
C520S0196	StP21	135	2.67	1.51686	5	10.31	42.44
C520S0197	StP21	123	4	1.51086	8	8.85	40.8
C520S0198	StP21	140	3.33	1.37686	8	9.64	37.56
C520S0199	StP21	119	3	1.82286	3	10.25	17.46
C520S0200	StP21	115	3	1.57086	7	7.17	47.4
C520S0201	StP21	123	0.5	0.868857	6	8.15	13.52
C520S0202	StP21	110	2.67	1.55886	1	10.22	1.74
C520S0203	StP21	NA	NA	NA	NA	NA	NA
C520S0204	StP21	NA	NA	NA	NA	NA	NA
C520S0205	StP21	156	3	1.89086	1	7.58	43.12
C520S0206	StP21	130	3.33	1.44386	2	10.35	27.34
C520S0207	StP21	NA	NA	NA	NA	NA	NA
C520S0208	StP21	NA	NA	NA	NA	NA	NA
C520S0209	StP21	137	2.67	1.82186	3	10.24	49.72
C520S0210	StP21	120	2.67	1.58586	8	8.08	41.36
C520S0211	StP21	125	2	1.83586	9	9.35	27.97
C520S0212	StP21	NA	NA	NA	NA	NA	NA
C520S0213	StP21	NA	NA	NA	NA	NA	NA
C520S0214	StP21	123	1	1.73086	9	9.05	45.45
C520S0215	StP21	NA	NA	NA	NA	NA	NA
C520S0216	StP21	NA	NA	NA	NA	NA	NA
C520S0217	StP21	157	1.33	1.52586	8	10.11	22.39
C520S0218	StP21	181	1	2.02986	8	9.66	91.91
C520S0219	StP21	178	3	1.88486	7	10.26	70.33
C520S0220	StP21	156	1	1.83086	8	8.49	44.62
C520S0221	StP21	165	2.67	2.53486	8	9.5	112.24
C520S0222	StP21	150	0.17	1.42886	9	9.03	27.62
C520S0223	StP21	147	0.83	2.18486	9	9.25	53.05
C520S0224	StP21	155	0.5	1.63886	9	6.63	28.42
C520S0225	StP21	150	1	1.49486	7	8.88	23.88
C520S0226	StP21	137	2.67	1.71386	8	10.01	54.13
C520S0227	StP21	106	0.17	0.971857	7	8.24	16.33
C520S0228	StP21	130	0.17	0.997857	7	9.32	14.33
C520S0229	StP21	96	0.34	0.918857	7	9.36	7.7
C520S0230	StP21	115	1.33	1.04486	4	8.03	12.81
C520S0231	StP21	151	1	1.12186	5	8.05	17.45
C520S0232	StP21	142	1.33	1.21886	8	10.28	43.26
C520S0233	StP21	122	2.33	1.10586	6	8.57	13.08
C520S0234	StP21	139	3.33	1.63586	9	9.26	44.51
C520S0235	StP21	140	1	1.50986	2	8.9	25.65
C520S0236	StP21	161	2	1.68186	9	9.22	44.22
C520S0237	StP21	147	1	1.74186	9	9.82	50.44
C520S0238	StP21	142	0.83	1.44386	6	9.81	21.61
C520S0239	StP21	140	2.33	2.23886	8	9.08	47.46
C520S0240	StP21	127	2.67	2.41386	8	8.52	91.38
C520S0241	StP21	138	1	1.07286	6	8.27	17.37
C520S0242	StP21	120	3	1.57586	9	9.09	46.19
C520S0243	StP21	130	3	1.54086	6	9.41	40.06
C520S0244	StP21	155	3.33	2.06286	8	10.51	64.87
C520S0245	StP21	135	3.33	2.14186	9	8.54	35.95
C520S0246	StP21	130	3.33	1.64686	5	9.85	66.47
C520S0247	StP21	155	1.33	2.06786	7	9.18	47.93
C520S0248	StP21	145	3.33	2.01486	9	9.59	41.34
C520S0249	StP21	124	0.83	1.48286	8	7.91	75.79
C520S0250	StP21	110	3	1.89986	7	9.56	16.58
C520S0251	StP21	135	1	1.38286	7	7.09	70.16
C520S0252	StP21	121	0.83	1.17286	7	8.74	19.63
C520S0253	StP21	140	3.67	1.88086	9	9.36	40.84
C520S0254	StP21	170	1.33	1.25486	9	10.76	23.97
C520S0255	StP21	155	3.33	1.68486	2	10.52	34.55
C520S0256	StP21	155	2	1.49986	9	11.02	32.74
C520S0257	StP21	156	3.67	2.67886	8	9.19	102.13
C520S0258	StP21	124	0.17	0.875857	7	8.06	14.46
C520S0259	StP21	173	0.67	1.56486	9	10.4	46.73
C520S0260	StP21	NA	NA	NA	NA	NA	NA
C520S0261	StP21	141	0.67	2.34186	8	9.19	36
C520S0262	StP21	161	2.67	1.92086	8	10.6	80.08
C520S0263	StP21	130	2	2.24686	6	9.28	45.69
C520S0264	StP21	155	3.33	2.42586	8	9.27	32.56
C520S0265	StP21	140	1.67	1.26186	7	12.32	14.75
C520S0266	StP21	134	3.67	2.16086	8	9.26	80.35
C520S0267	StP21	134	2.33	1.41286	9	11.4	22.96
C520S0268	StP21	123	0.67	1.24686	5	9.76	11.06
C520S0269	StP21	141	3.33	1.72086	2	9.43	25.91
C520S0270	StP21	104	2.67	0.983857	6	9.05	11.16
C520S0271	StP21	133	3	1.81286	9	8.64	51.47
C520S0272	StP21	135	3.33	1.76386	8	7.38	80.01
C520S0273	StP21	115	1	1.19486	5	9.06	7.9
C520S0274	StP21	140	0.01	0.887857	7	8.85	8.65
C520S0275	StP21	110	3.33	1.57986	9	6.87	15.97
C520S0276	StP21	136	0.67	1.15986	6	8.68	19.2
C520S0277	StP21	NA	NA	NA	NA	NA	NA
C520S0278	StP21	130	3	1.59586	7	8.95	42.29
C520S0279	StP21	115	0.34	0.400857	8	5.24	7.09
C520S0280	StP21	145	2.33	1.71986	7	11.02	90.73
C520S0281	StP21	151	2.33	1.79686	9	9.43	27
C520S0282	StP21	54	1.33	0.621857	5	NA	NA
C520S0283	StP21	129	3.67	1.77086	5	8.1	48.92
C520S0284	StP21	148	1.33	1.39686	9	8.48	24.67
C520S0285	StP21	162	4	2.14786	9	9.63	50.6
C520S0286	StP21	130	3	2.03886	8	10.34	84.65
C520S0287	StP21	104	0.34	0.844857	8	9.29	5.16
C520S0288	StP21	90	2	1.06086	1	5.57	7.31
C520S0289	StP21	135	3	1.97986	5	11.65	34.05
C520S0290	StP21	145	3	1.35986	7	11.02	38.23
C520S0291	StP21	146	3	2.32386	3	8.84	36.77
C520S0292	StP21	146	1.33	1.77686	9	9.92	38.31
C520S0293	StP21	135	2.67	1.80986	7	8.29	16.12
C520S0294	StP21	143	0.17	0.956857	7	8.15	16.45
C520S0295	StP21	145	3	1.74286	8	9.68	64.08
C520S0296	StP21	160	3.33	2.21086	8	10.51	26.39
C520S0297	StP21	140	0.01	0.752857	1	6.81	1.63
C520S0298	StP21	130	2.67	1.98186	8	9.47	57.79
C520S0299	StP21	146	2	1.51786	9	8.55	18.73
C520S0300	StP21	127	0.17	1.57686	8	6.85	56.66
C520S0301	StP21	145	3	1.78386	8	8.01	76.75
C520S0302	StP21	145	2	1.67286	8	8.25	55.59
C520S0303	StP21	127	0.5	0.906857	6	5.99	13.57
C520S0304	StP21	130	3.67	1.86386	8	8.96	50.76
C520S0305	StP21	146	2.67	1.63686	8	9.67	20.3
C520S0306	StP21	160	1	1.62086	4	10.19	28.96
C520S0307	StP21	143	0.17	1.50886	9	7.86	40.72
C520S0308	StP21	144	0.67	1.52686	8	8.31	34.67
C520S0309	StP21	144	2.67	1.66986	8	8.71	37.66
C520S0310	StP21	153	1.67	1.58186	8	8.56	45.23
C520S0311	StP21	160	2.67	1.63986	9	10.78	21.26
C520S0312	StP21	145	2.67	1.45886	8	9.39	55.97
C520S0313	StP21	150	0.01	0.696857	7	8.12	6.91
C520S0314	StP21	160	1	1.93586	9	8.01	74.1
C520S0315	StP21	125	1.33	1.83286	5	9.19	28.31
C520S0316	StP21	150	0.67	1.15886	8	7.4	73.66
C520S0317	StP21	145	3	1.41786	8	8.59	63.56
C520S0318	StP21	158	2.67	1.39486	9	9.49	84.56
C520S0319	StP21	137	3.33	1.86886	7	9.3	32.05
C520S0320	StP21	138	2.67	1.76086	6	10.02	29.61
C520S0321	StP21	112	0.01	1.22086	0	8.96	1.08
C520S0322	StP21	95	2	0.749857	1	6.47	14.13
C520S0323	StP21	109	0.34	0.579857	7	9.96	24.94
C520S0324	StP21	NA	NA	NA	NA	NA	NA
C520S0325	StP21	NA	NA	NA	NA	NA	NA
C520S0326	StP21	NA	NA	NA	NA	NA	NA
C520S0327	StP21	145	3.33	1.79186	6	9.63	29.32
C520S0328	StP21	134	3.67	1.69586	3	10.76	34.26
C520S0329	StP21	NA	NA	NA	NA	NA	NA
C520S0330	StP21	131	0.17	1.37086	1	10.81	2.32
C520S0331	StP21	155	2.67	2.61886	8	11.66	71.31
C520S0332	StP21	NA	NA	NA	NA	NA	NA
C520S0333	StP21	NA	NA	NA	NA	NA	NA
C520S0334	StP21	150	3	2.99286	8	8.94	31.44
C520S0335	StP21	145	3.33	1.95286	9	9.32	59.63
C520S0336	StP21	130	4	2.13086	8	10.65	55.48
C520S0337	StP21	147	1.33	1.92286	7	NA	28.59
C520S0338	StP21	130	1	1.91886	8	7.9	77.87
C520S0339	StP21	NA	NA	NA	NA	NA	NA
C520S0340	StP21	NA	NA	NA	NA	NA	NA
C520S0341	StP21	115	2.33	1.87086	7	8.33	42.14
C520S0342	StP21	150	3.33	2.11386	4	9.78	37.48
C520S0343	StP21	NA	NA	NA	NA	NA	NA
C520S0344	StP21	NA	NA	NA	NA	NA	NA
C520S0345	StP21	135	0.17	2.06486	8	9.33	36.91
C520S0346	StP21	NA	NA	NA	NA	NA	NA
C520S0347	StP21	140	1.67	2.17686	9	9.37	48.32
C520S0348	StP21	143	1.33	1.73386	7	7.63	50.62
C520S0349	StP21	NA	NA	NA	NA	NA	NA
C520S0350	StP21	145	0.34	1.67786	7	8.27	46.95
C520S0351	StP21	145	0.17	1.80286	9	7.36	59.99
C520S0352	StP21	NA	NA	NA	NA	NA	NA
C520S0353	StP21	130	2	1.88786	8	9.26	60.74
C520S0354	StP21	121	1	1.48386	9	8.08	19.28
C520S0355	StP21	NA	NA	NA	NA	NA	NA
C520S0356	StP21	100	2.67	1.64386	7	8.83	24.33
C520S0357	StP21	NA	NA	NA	NA	NA	NA
C520S0358	StP21	114	0.67	1.36386	2	12.27	14.67
C520S0359	StP21	NA	NA	NA	NA	NA	NA
C520S0360	StP21	NA	NA	NA	NA	NA	NA
C520S0361	StP21	NA	NA	NA	NA	NA	NA
C520S0362	StP21	NA	NA	NA	NA	NA	NA
C520S0363	StP21	NA	NA	NA	NA	NA	NA
C520S0364	StP21	NA	NA	NA	NA	NA	NA
C520S0365	StP21	NA	NA	NA	NA	NA	NA
C520S0366	StP21	NA	NA	NA	NA	NA	NA
C520S0367	StP21	NA	NA	NA	NA	NA	NA
C520S0368	StP21	NA	NA	NA	NA	NA	NA
C520S0369	StP21	NA	NA	NA	NA	NA	NA
C520S0370	StP21	NA	NA	NA	NA	NA	NA
C520S0371	StP21	145	1.33	1.76186	9	NA	NA
C520S0372	StP21	NA	NA	NA	NA	8.89	NA
C520S0373	StP21	NA	NA	NA	NA	NA	NA
C520S0374	StP21	NA	NA	NA	NA	NA	NA
C520S0375	StP21	NA	NA	NA	NA	NA	NA
C520S0376	StP21	NA	NA	NA	NA	NA	NA
C520S0377	StP21	122	1.17	1.05986	4	9.31	11.73
C520S0378	StP21	100	2.67	1.52186	3	8.71	11.24
C520S0379	StP21	NA	NA	NA	NA	NA	NA
C520S0380	StP21	NA	NA	NA	NA	NA	NA
C520S0381	StP21	115	3.33	1.26486	5	8.14	15.08
C520S0382	StP21	NA	NA	NA	NA	NA	NA
C520S0383	StP21	125	3	1.87686	5	12.72	9.87
C520S0384	StP21	140	2.67	1.51286	1	7.31	38.19
C520S0385	StP21	125	3.33	2.47186	9	10.75	54.98
C520S0386	StP21	NA	NA	NA	NA	NA	NA
C520S0387	StP21	131	3.67	1.94586	8	8.79	38.11
C520S0388	StP21	NA	NA	NA	NA	NA	NA
C520S0389	StP21	NA	NA	NA	NA	NA	NA
C520S0390	StP21	NA	NA	NA	NA	NA	NA
C520S0391	StP21	147	4	2.65786	4	10.12	51.19
C520S0392	StP21	NA	NA	NA	NA	NA	NA
C520S0393	StP21	NA	NA	NA	NA	NA	NA
C520S0394	StP21	120	3	2.29286	3	9.08	42.74
C520S0395	StP21	110	1.33	1.49186	5	9.43	20.56
C520S0396	StP21	NA	NA	NA	NA	NA	NA
C520S0397	StP21	150	4	1.23286	6	9.16	64.85
C520S0398	StP21	145	2.67	1.42686	3	10.23	13.71
C520S0399	StP21	135	0.83	0.838857	0	7.33	2.08
C520S0400	StP21	165	2	1.83386	9	9.39	29.03
C520S0401	StP21	NA	NA	NA	NA	NA	NA
C520S0402	StP21	165	3	2.01586	2	9.43	67.67
C520S0403	StP21	100	0.5	0.411857	6	NA	NA
C520S0404	StP21	150	2.67	1.31786	3	9.74	68.47
C520S0405	StP21	138	1.33	1.43686	7	9.37	82.67
C520S0406	StP21	166	2	1.86886	7	8.13	16.76
C520S0407	StP21	130	0.34	1.52486	5	7.69	36.98
C520S0408	StP21	157	1.67	2.01886	9	10.45	88.32
C520S0409	StP21	141	2	1.99086	9	9.24	78.22
C520S0410	StP21	135	3.33	2.27386	2	9.25	60.48
C520S0411	StP21	150	2.33	1.30686	4	8.62	58.99
C520S0412	StP21	165	1.33	1.64586	6	8.6	23.13
C520S0413	StP21	135	2.67	1.70486	8	8.79	47.94
C520S0414	StP21	127	2.33	1.87886	7	8.78	65.98
C520S0415	StP21	115	2.67	1.85086	9	9.49	51.68
C520S0416	StP21	122	4	1.99886	2	11.36	56.28
C520S0417	StP21	135	0.34	1.01286	2	9.96	22.98
C520S0418	StP21	157	1.33	1.54586	1	9.7	43.93
C520S0419	StP21	155	3.67	1.68986	4	8.24	14.81
C520S0420	StP21	136	2	1.49986	6	9.05	65.59
C520S0421	StP21	132	2.67	1.18786	9	7.5	38.69
C520S0422	StP21	134	2.33	2.08886	8	9.77	56.57
C520S0423	StP21	NA	NA	NA	NA	NA	NA
C520S0424	StP21	140	3	2.07486	5	9.32	22.35
C520S0425	StP21	114	3.33	1.91686	2	9.71	42.71
C520S0426	StP21	140	2	2.10286	6	9.82	49.86
C520S0427	StP21	122	3	1.65986	8	9.7	60.62
C520S0428	StP21	105	0.5	1.26986	8	10.04	16.38
C520S0429	StP21	100	1.67	1.63486	1	6.75	6.44
C520S0430	StP21	140	4	2.43686	6	10	36.63
C520S0431	StP21	136	0.67	2.17786	8	9.18	26.2
C520S0432	StP21	NA	NA	NA	NA	NA	NA
C520S0433	StP21	130	0.17	1.08686	2	7.95	19.83
C520S0434	StP21	140	1.67	1.54886	4	9.29	52.43
C520S0435	StP21	190	3.33	1.57086	1	8.85	37.91
C520S0436	StP21	137	4	2.10586	7	8.46	44.01
C520S0437	StP21	120	3.33	1.54986	4	8.06	38.15
C520S0438	StP21	130	0.83	1.71886	5	9.87	48.43
C520S0439	StP21	144	3	2.13786	9	8.88	46.42
C520S0440	StP21	140	2.33	2.22786	8	7.98	27.86
C520S0441	StP21	145	3.67	1.79286	8	10.58	36.63
C520S0442	StP21	155	0.5	0.808857	1	8.61	12.23
C520S0443	StP21	170	2.33	1.62286	8	10	24.46
C520S0444	StP21	140	2.67	1.33686	4	10.39	39.04
C520S0445	StP21	130	3	2.03686	9	9.65	22.78
C520S0446	StP21	115	2.67	1.06886	8	8.93	7.67
C520S0447	StP21	135	1.67	1.24286	8	7.36	83.93
C520S0448	StP21	155	2.33	1.53386	9	7.9	61.57
C520S0449	StP21	100	3.33	1.83986	8	7.09	13.64
C520S0450	StP21	145	1.67	1.10786	5	11.17	30.83
C520S0451	StP21	144	4	1.49886	9	8.72	48.55
C520S0452	StP21	145	0.17	1.12386	2	6.82	6.09
C520S0453	StP21	146	1	1.74686	9	8.38	40.48
C520S0454	StP21	150	2.33	1.47586	9	8.38	85.88
C520S0455	StP21	68	0.01	0.138857	0	NA	NA
C520S0456	StP21	140	3	1.49186	9	8.22	88.94
C520S0457	StP21	140	1.33	1.22786	8	7.26	41.57
C520S0458	StP21	135	3.33	1.92586	8	8.32	53.84
C520S0459	StP21	NA	NA	NA	NA	NA	NA
C520S0460	StP21	NA	NA	NA	NA	NA	NA
C520S0461	StP21	142	1.67	1.72186	2	9.46	14.38
C520S0462	StP21	NA	NA	NA	NA	NA	NA
C520S0463	StP21	NA	NA	NA	NA	NA	NA
C520S0464	StP21	NA	NA	NA	NA	NA	NA
C520S0465	StP21	NA	NA	NA	NA	NA	NA
C520S0466	StP21	149	2.67	1.85686	8	10.11	41.74
C520S0467	StP21	132	1.33	1.92386	9	9.9	72.06
C520S0468	StP21	120	2.67	2.26086	6	10.66	31.04
C520S0469	StP21	NA	NA	NA	NA	NA	NA
C520S0470	StP21	137	0.01	0.622857	1	NA	3.31
C520S0471	StP21	142	1.17	1.66986	9	9.01	53.57
C520S0472	StP21	120	2	1.57286	1	9.1	37.83
C520S0473	StP21	NA	NA	NA	NA	NA	NA
C520S0474	StP21	NA	NA	NA	NA	NA	NA
C520S0475	StP21	NA	NA	NA	NA	NA	NA
C520S0476	StP21	NA	NA	NA	NA	NA	NA
C520S0477	StP21	NA	NA	NA	NA	NA	NA
C520S0478	StP21	136	1.33	1.90986	6	9.68	60.94
C520S0479	StP21	151	0.83	1.88686	8	8.46	45.23
C520S0480	StP21	136	1	1.86086	9	8.59	91.99
C520S0481	StP21	121	3.33	1.37286	6	8.47	45.4
C520S0482	StP21	135	4	1.84386	8	8.97	69.65
C520S0483	StP21	135	2.33	1.48686	9	8.09	42.83
C520S0484	StP21	118	3.33	1.50586	8	9.73	9.24
C520S0485	StP21	NA	NA	NA	NA	NA	NA
C520S0486	StP21	NA	NA	NA	NA	NA	NA
C520S0487	StP21	140	3.67	2.15386	6	8.37	61.17
C520S0488	StP21	145	4	2.00986	6	10.1	34.07
C520S0489	StP21	125	2.33	1.57786	8	6.99	62.84
C520S0490	StP21	135	2.67	1.96686	7	8.28	66.9
C520S0491	StP21	135	0.67	1.64486	8	9.45	51.77
C520S0492	StP21	147	1.17	2.04386	8	10.18	46.28
C520S0493	StP21	152	1.17	1.74486	7	7.73	78.12
C520S0494	StP21	135	1.17	1.53686	8	8.71	25.88
C520S0495	StP21	NA	NA	NA	NA	NA	NA
C520S0496	StP21	120	0.67	1.01386	8	7.96	19.31
C520S0497	StP21	86	1.67	0.513857	8	7.05	4.1
C520S0498	StP21	140	1.67	1.87986	7	7.89	50.54
C520S0499	StP21	137	1	1.52486	8	7.26	62.16
C520S0500	StP21	120	1.33	1.58886	1	7.93	37.19
C520S0501	StP21	145	2	2.10186	9	9.96	66.55
C520S0502	StP21	140	1	1.82486	8	7.17	44.96
C520S0503	StP21	NA	NA	NA	NA	NA	NA
C520S0504	StP21	NA	NA	NA	NA	NA	NA
C520S0505	StP21	143	0.67	1.52686	5	7.96	68.43
C520S0506	StP21	157	1	2.03686	8	9.83	15.43
C520S0507	StP21	164	1.33	1.86486	9	8.89	19.82
C520S0508	StP21	131	1.33	1.61486	3	NA	NA
C520S0509	StP21	NA	NA	NA	NA	7.89	NA
C520S0510	StP21	146	1	1.87486	9	NA	NA
C520S0511	StP21	149	2.67	1.50086	7	8.8	99.97
C520S0512	StP21	140	3.67	2.04186	8	9.59	57.74
C520S0513	StP21	140	1.67	1.68586	8	8.93	63.62
C520S0514	StP21	145	4	2.05386	4	10.87	57.57
C520S0515	StP21	115	3	1.35286	2	7.64	30.75
C520S0516	StP21	160	3	2.14786	2	7.36	26.64
C520S0517	StP21	143	4	2.18986	3	8.61	31.56
C520S0518	StP21	145	0.83	1.59686	9	8.02	51.26
C520S0519	StP21	104	0.5	0.660857	6	6.76	24.29
C520S0520	StP21	144	2	1.20686	2	11.8	22.53
C520S0521	StP21	129	3.67	1.42086	6	10.39	27.71
C520S0522	StP21	146	3	2.07286	9	8.65	25.8
C520S0523	StP21	147	3	1.59586	6	9.96	66.15
C520S0524	StP21	135	3	1.47986	5	9.21	69.01
C520S0525	StP21	145	3	1.72586	5	9.28	40.36
C520S0526	StP21	140	2.33	1.21286	6	9.45	40.84
C520S0527	StP21	120	1.17	0.757857	0	7.3	9.62
C520S0528	StP21	110	2.33	1.47286	2	7.65	47.25
C520S0529	StP21	109	3	1.26686	3	7.54	48.48
C520S0530	StP21	140	2.67	1.50986	4	11.19	58.56
C520S0531	StP21	140	1.67	1.98086	3	10.92	61.92
C520S0532	StP21	135	2	1.84386	6	9.98	49.49
C520S0533	StP21	146	3	2.75386	8	9.31	72.96
C520S0534	StP21	127	0.01	1.13486	7	9.02	39.28
C520S0535	StP21	130	2.67	1.97486	7	11.78	37.8
C520S0536	StP21	145	2.33	2.05586	8	10.3	89.33
C520S0537	StP21	115	3	1.50486	8	7.07	36.7
C520S0538	StP21	134	0.67	2.11186	8	10.06	88.91
C520S0539	StP21	155	1.67	1.61786	1	8.52	45.79
C520S0540	StP21	132	2.67	1.80586	5	7.3	20.81
C520S0541	StP21	NA	NA	NA	NA	NA	NA
C520S0542	StP21	NA	NA	NA	NA	NA	NA
C520S0543	StP21	NA	NA	NA	NA	NA	NA
C520S0544	StP21	155	3.67	2.56686	6	NA	NA
C520S0545	StP21	NA	NA	NA	NA	7.65	NA
C520S0546	StP21	NA	NA	NA	NA	NA	NA
C520S0547	StP21	NA	NA	NA	NA	NA	NA
C520S0548	StP21	NA	NA	NA	NA	NA	NA
C520S0549	StP21	NA	NA	NA	NA	NA	NA
C520S0550	StP21	NA	NA	NA	NA	NA	NA
C520S0551	StP21	NA	NA	NA	NA	NA	NA
C520S0552	StP21	NA	NA	NA	NA	NA	NA
C520S0553	StP21	132	2	1.36586	6	8.48	16.9
C520S0554	StP21	126	3.67	1.30586	2	7.63	14.39
C520S0555	StP21	126	0.17	1.37586	2	10.47	3.39
C520S0556	StP21	NA	NA	NA	NA	NA	NA
C520S0557	StP21	115	2.67	1.51386	2	8.62	46.01
C520S0558	StP21	110	0.5	0.857857	4	7.14	4.15
C520S0559	StP21	NA	NA	NA	NA	NA	NA
C520S0560	StP21	NA	NA	NA	NA	NA	NA
C520S0561	StP21	80	NA	NA	NA	NA	NA
C520S0562	StP21	132	2.33	1.27786	1	6.95	11.97
C520S0563	StP21	115	1.67	1.10586	2	8.2	15.39
C520S0564	StP21	152	0.5	1.31186	3	9.09	11.26
C520S0565	StP21	117	2	1.95486	4	10.11	24.29
C520S0566	StP21	127	1.17	1.27286	9	8.22	45.59
C520S0567	StP21	140	0.01	1.76886	9	8.64	60.99
C520S0568	StP21	NA	NA	NA	NA	NA	NA
C520S0569	StP21	NA	NA	NA	NA	NA	NA
C520S0570	StP21	127	0.01	0.823857	5	8.25	9.59
C520S0571	StP21	NA	NA	NA	NA	NA	NA
C520S0572	StP21	95	1.33	0.430857	7	NA	NA
C520S0573	StP21	125	3	2.16586	1	10.28	24.44
C520S0574	StP21	85	4	1.18586	2	8.47	12.59
C520S0575	StP21	130	2	2.08586	8	10.67	44.71
C520S0576	StP21	107	3.33	1.01586	6	7.87	4.19
C520S0577	StP21	151	3.33	1.94686	7	8.73	38
C520S0578	StP21	154	3.67	2.42586	7	10.59	78.4
C520S0579	StP21	161	1	1.78886	7	9.56	12.31
C520S0580	StP21	160	1.33	2.57586	5	9.52	68.34
C520S0581	StP21	155	3.67	2.78386	8	11.13	49.13
C520S0582	StP21	150	2.67	2.22886	9	10.63	18.81
C520S0583	StP21	150	3.33	1.88286	8	9.09	25.09
C520S0584	StP21	175	3.33	1.94086	9	11.28	47.76
C520S0585	StP21	124	3.33	1.85486	7	8.58	31.29
C520S0586	StP21	162	1.33	2.04186	6	11.47	26.48
C520S0587	StP21	149	3.33	1.70986	1	7.4	41.57
C520S0588	StP21	136	1	1.06686	9	7.51	62.54
C520S0589	StP21	145	1.33	2.14586	9	10.05	74.24
C520S0590	StP21	145	3	1.83286	5	6.7	68.17
C520S0591	StP21	150	2	1.79586	8	10.07	63.74
C520S0592	StP21	140	4	2.19586	4	8.91	56.98
C520S0593	StP21	NA	NA	NA	NA	NA	NA
C520S0594	StP21	182	4	1.85586	5	10.7	49.14
C520S0595	StP21	174	3.33	2.30586	6	NA	NA
C520S0596	StP21	155	4	2.20586	4	9.31	56.76
C520S0597	StP21	140	0.67	1.45586	8	8.5	54.66
C520S0598	StP21	130	3.67	1.72586	9	8.33	7.3
C520S0599	StP21	140	3	1.97386	9	9.59	45.86
C520S0600	StP21	141	2	1.36186	7	8.74	55
C520S0601	StP21	159	2.67	1.86186	8	9.95	74.24
C520S0602	StP21	140	2.67	2.26386	8	7.17	66.34
C520S0603	StP21	165	2.67	1.16086	6	10.7	21.29
C520S0604	StP21	155	3	2.35686	8	8.7	76.47
C520S0605	StP21	154	0.83	1.60486	8	8.68	41.92
C520S0606	StP21	144	1.33	1.03786	7	7.42	32.17
C520S0607	StP21	136	1.33	1.64586	6	8.15	5.94
C520S0608	StP21	136	0.67	1.22986	7	8.2	25.79
C520S0609	StP21	NA	NA	NA	NA	NA	NA
C520S0610	StP21	144	0.17	1.70586	8	9.12	31.1
C520S0611	StP21	139	3	1.83586	5	7.67	53.42
C520S0612	StP21	130	1.33	1.46586	7	8.25	9.14
C520S0613	StP21	152	2.67	2.05886	4	5.17	15.54
C520S0614	StP21	150	1	2.60786	6	9.19	39.16
C520S0615	StP21	160	0.01	1.11286	8	NA	NA
C520S0616	StP21	131	1.33	2.08086	6	8.73	31.59
C520S0617	StP21	NA	NA	NA	NA	NA	NA
C520S0618	StP21	NA	NA	NA	NA	NA	NA
C520S0619	StP21	NA	NA	NA	NA	NA	NA
C520S0620	StP21	145	3.67	1.84586	3	9.16	14.81
C520S0621	StP21	144	2.33	1.72586	5	9.27	36.66
C520S0622	StP21	127	4	2.00586	9	7.68	69.94
C520S0623	StP21	130	1.33	1.15586	4	8.5	18.64
C520S0624	StP21	140	3.33	2.05286	8	8.61	37.44
C520S0625	StP21	111	3.67	2.17686	7	9.31	15.99
C520S0626	StP21	125	3.67	2.93086	8	8.92	57.39
C520S0627	StP21	110	3	2.07986	5	7.28	20.56
C520S0628	StP21	NA	NA	NA	NA	NA	NA
C520S0629	StP21	135	4	2.00386	4	8.94	49.06
C520S0630	StP21	136	4	2.03586	8	8.8	60.97
C520S0631	StP21	125	3.67	1.97586	6	10.42	45
C520S0632	StP21	NA	NA	NA	NA	NA	NA
C520S0633	StP21	NA	NA	NA	NA	NA	NA
C520S0634	StP21	NA	NA	NA	NA	NA	NA
C520S0635	StP21	NA	NA	NA	NA	NA	NA
C520S0636	StP21	154	2.67	1.50586	6	NA	NA
C520S0637	StP21	NA	NA	NA	NA	8.38	NA
C520S0638	StP21	NA	NA	NA	NA	NA	NA
C520S0639	StP21	NA	NA	NA	NA	NA	NA
C520S0640	StP21	152	1.33	2.11886	7	7.56	26.07
C520S0641	StP21	150	0.5	2.02586	9	8.63	57.78
C520S0642	StP21	154	0.83	1.63386	9	7.79	40.56
C520S0643	StP21	NA	NA	NA	NA	NA	NA
C520S0644	StP21	149	0.34	1.95086	9	9.59	46.6
C520S0645	StP21	NA	NA	NA	NA	NA	NA
C520S0646	StP21	NA	NA	NA	NA	NA	NA
C520S0647	StP21	NA	NA	NA	NA	NA	NA
C520S0648	StP21	NA	NA	NA	NA	NA	NA
C520S0649	StP21	NA	NA	NA	NA	NA	NA
C520S0650	StP21	109	3	2.06286	6	9.04	9.88
C520S0651	StP21	165	1.67	1.96186	8	8.01	91.24
C520S0652	StP21	136	3.33	1.73786	5	10.41	33.53
C520S0653	StP21	156	3.67	1.48586	5	9.96	20.39
C520S0654	StP21	150	2.33	1.91586	7	9.82	53.39
C520S0655	StP21	129	2.33	1.50586	7	9.42	13.24
C520S0656	StP21	151	3	1.25386	6	7.29	82.27
C520S0657	StP21	145	2	1.82186	7	5.27	22.34
C520S0658	StP21	111	3.67	1.55986	6	9.23	25.2
C520S0659	StP21	162	3.67	1.91586	8	8.2	67.46
C520S0660	StP21	145	3.33	2.21586	7	9.2	22.56
C520S0661	StP21	NA	NA	NA	NA	NA	NA
C520S0662	StP21	111	1.67	1.61086	7	9.07	31.92
C520S0663	StP21	115	4	1.93986	6	9.31	42.32
C520S0664	StP21	NA	NA	NA	NA	NA	NA
C520S0665	StP21	105	2.67	2.17486	7	9.17	39.39
C520S0666	StP21	132	3	2.23586	5	9.77	9.85
C520S0667	StP21	107	2	1.51586	4	8.61	11.79
C520S0668	StP21	NA	NA	NA	NA	NA	NA
C520S0669	StP21	134	2.67	1.53586	7	10.92	30.17
C520S0670	StP21	125	0.17	1.11386	1	9.85	5.41
C520S0671	StP21	155	1.67	1.61586	7	8.71	57.91
C520S0672	StP21	125	4	1.81086	6	8.77	23.68
C520S0673	StP21	141	3	2.33586	3	8.83	41.58
C520S0674	StP21	125	2	2.19386	6	8.74	28.98
C520S0675	StP21	NA	NA	NA	NA	NA	NA
C520S0676	StP21	113	3.33	2.04586	7	10.59	133.58
C520S0677	StP21	125	1.33	1.24586	5	11.03	19.19
C520S0678	StP21	136	3.67	1.53586	4	9.82	6.91
C520S0679	StP21	134	1.5	1.22586	1	7.62	2.43
C520S0680	StP21	99	3	1.18586	2	9.95	8.77
C520S0681	StP21	NA	NA	NA	NA	NA	NA
C520S0682	StP21	135	0.67	1.30586	8	NA	NA
C520S0683	StP21	165	4	2.17586	8	10.62	15.73
C520S0684	StP21	144	1.33	1.29586	7	10.25	13.74
C520S0001	Lam21	115	0.02	1.33886	9	8.59	22.57
C520S0002	Lam21	120	0.37	1.74586	5	7.42	22.74
C520S0003	Lam21	123	2	1.12886	6	7.24	31.5
C520S0004	Lam21	NA	NA	NA	NA	NA	NA
C520S0005	Lam21	95	0.02	0.720857	4	4.16	7.53
C520S0006	Lam21	NA	NA	NA	NA	NA	NA
C520S0007	Lam21	NA	NA	NA	NA	NA	NA
C520S0008	Lam21	104	1.67	1.36686	9	7.71	27.81
C520S0009	Lam21	110	1.33	0.832857	7	6.97	30.01
C520S0010	Lam21	130	1.33	1.31586	7	6.96	50.23
C520S0011	Lam21	134	0.05	1.49386	9	8.47	36.65
C520S0012	Lam21	107	0.37	1.23686	4	6.09	25.16
C520S0013	Lam21	94	1	1.19786	9	5.49	16.9
C520S0014	Lam21	125	1.67	1.75786	8	8.65	42.72
C520S0015	Lam21	120	3	1.29786	8	8.27	33.42
C520S0016	Lam21	116	0.37	1.21586	8	7.3	36.42
C520S0017	Lam21	107	1	2.00986	9	9.26	62.74
C520S0018	Lam21	118	4	1.20486	4	5.94	18.41
C520S0019	Lam21	129	0.68	1.52286	7	7.83	20.05
C520S0020	Lam21	125	2.33	1.73686	8	7.45	42.62
C520S0021	Lam21	127	3.33	1.67686	7	8.02	26.47
C520S0022	Lam21	160	0.05	1.79686	9	8.49	33.28
C520S0023	Lam21	104	0.02	0.565857	7	7.72	12.57
C520S0024	Lam21	139	3.33	2.03186	8	7.73	35.73
C520S0025	Lam21	100	0.68	1.27886	7	6.69	11.19
C520S0026	Lam21	126	3.33	1.11686	4	7.86	23.52
C520S0027	Lam21	122	2.33	1.33586	3	NA	NA
C520S0028	Lam21	130	2.67	1.14186	7	8.57	24.2
C520S0029	Lam21	125	0.01	1.04286	0	3.59	3.58
C520S0030	Lam21	115	3.67	1.54986	8	7.32	40.98
C520S0031	Lam21	115	1.35	1.32686	5	7.33	7.89
C520S0032	Lam21	116	2	1.19286	6	7.86	39.51
C520S0033	Lam21	120	0.37	0.793857	8	7.27	10.87
C520S0034	Lam21	NA	NA	NA	NA	NA	NA
C520S0035	Lam21	133	1.67	1.30386	8	8.27	45.47
C520S0036	Lam21	126	0.68	1.82686	8	6.85	23.04
C520S0037	Lam21	87	0.02	1.19586	1	7.19	5.47
C520S0038	Lam21	NA	NA	NA	NA	NA	NA
C520S0039	Lam21	84	0.04	0.825857	9	6.44	22.51
C520S0040	Lam21	115	1.33	1.52886	8	8.66	41.44
C520S0041	Lam21	90	0.01	1.09486	1	5.67	6.04
C520S0042	Lam21	105	0.01	0.970857	8	7.67	10.24
C520S0043	Lam21	NA	NA	NA	NA	NA	NA
C520S0044	Lam21	NA	NA	NA	NA	NA	NA
C520S0045	Lam21	76	0.02	0.743857	9	5.44	12.99
C520S0046	Lam21	NA	NA	NA	NA	NA	NA
C520S0047	Lam21	115	0.05	1.56586	9	6.75	23
C520S0048	Lam21	108	0.01	0.699857	1	5.59	4.91
C520S0049	Lam21	NA	NA	NA	NA	NA	NA
C520S0050	Lam21	110	0.01	0.574857	9	6.62	24.3
C520S0051	Lam21	115	0.02	1.04586	7	7.12	10.98
C520S0052	Lam21	NA	NA	NA	NA	NA	NA
C520S0053	Lam21	110	0.68	1.19786	8	6.52	17.4
C520S0054	Lam21	106	0.04	1.32186	8	6.23	18.21
C520S0055	Lam21	100	2.33	1.05986	5	5.68	20.48
C520S0056	Lam21	104	0.01	1.17486	9	4.97	14
C520S0057	Lam21	120	3	1.56086	7	7.9	32.91
C520S0058	Lam21	NA	NA	NA	NA	NA	NA
C520S0059	Lam21	NA	NA	NA	NA	NA	NA
C520S0060	Lam21	105	1.33	1.66786	2	7.01	7.92
C520S0061	Lam21	125	1.35	1.62586	4	7.84	11.83
C520S0062	Lam21	113	0.04	1.19686	7	6.46	10.62
C520S0063	Lam21	107	0.04	1.37386	1	6.68	6.63
C520S0064	Lam21	115	2.67	1.84086	8	7.34	38.1
C520S0065	Lam21	121	2.33	1.73886	7	7.36	24.04
C520S0066	Lam21	112	0.37	1.07086	1	6.17	4.55
C520S0067	Lam21	103	0.05	1.21886	4	5.74	10.5
C520S0068	Lam21	105	2.33	1.05586	6	7.17	5.68
C520S0069	Lam21	112	3	1.69686	6	6.95	27.4
C520S0070	Lam21	118	0.37	1.54486	6	7.95	16.44
C520S0071	Lam21	117	2	1.33886	1	7.03	7.81
C520S0072	Lam21	116	0.05	1.22686	8	7.16	16.59
C520S0073	Lam21	119	0.04	2.22386	5	7.18	27.38
C520S0074	Lam21	115	2.67	1.32586	6	8.52	41.78
C520S0075	Lam21	NA	NA	NA	NA	NA	NA
C520S0076	Lam21	NA	NA	NA	NA	NA	NA
C520S0077	Lam21	NA	NA	NA	NA	NA	NA
C520S0078	Lam21	115	0.04	1.12486	2	7.68	13.29
C520S0079	Lam21	NA	NA	NA	NA	NA	NA
C520S0080	Lam21	110	0.34	1.24086	6	8.15	22.92
C520S0081	Lam21	115	0.37	1.81486	8	6.01	41.73
C520S0082	Lam21	100	1.33	1.31986	5	6.99	32.8
C520S0083	Lam21	115	1.33	1.54886	8	6.91	51.46
C520S0084	Lam21	NA	NA	NA	NA	NA	NA
C520S0085	Lam21	NA	NA	NA	NA	NA	NA
C520S0086	Lam21	112	2.67	1.61186	7	7.36	35.44
C520S0087	Lam21	120	0.37	2.04386	7	9.38	32.93
C520S0088	Lam21	120	0.05	1.31786	5	8.58	19.72
C520S0089	Lam21	104	3.33	1.32686	8	7.16	30.48
C520S0090	Lam21	115	2.33	1.69986	6	7.67	39.69
C520S0091	Lam21	NA	NA	NA	NA	NA	NA
C520S0092	Lam21	111	0.05	1.41586	7	6.42	17.59
C520S0093	Lam21	156	2	1.61586	5	7.9	20.88
C520S0094	Lam21	117	1.67	1.27886	8	8.41	34.05
C520S0095	Lam21	135	0.01	1.07286	1	7.48	5.82
C520S0096	Lam21	NA	NA	NA	NA	NA	NA
C520S0097	Lam21	129	1	1.52086	6	7.6	24.49
C520S0098	Lam21	NA	NA	NA	NA	NA	NA
C520S0099	Lam21	NA	NA	NA	NA	NA	NA
C520S0100	Lam21	134	2	1.81886	4	9.14	45.48
C520S0101	Lam21	115	0.02	0.973857	8	6.09	46.41
C520S0102	Lam21	NA	NA	NA	NA	NA	NA
C520S0103	Lam21	NA	NA	NA	NA	NA	NA
C520S0104	Lam21	NA	NA	NA	NA	NA	NA
C520S0105	Lam21	119	3.67	1.98186	7	7.65	32.91
C520S0106	Lam21	130	1.02	1.17686	2	8	22.75
C520S0107	Lam21	134	2.67	1.13386	4	6.81	45.06
C520S0108	Lam21	NA	NA	NA	NA	NA	NA
C520S0109	Lam21	87	0.37	0.808857	0	4	6.71
C520S0110	Lam21	120	2	1.35186	8	6.84	13.65
C520S0111	Lam21	132	0.37	1.60286	5	9.27	49
C520S0112	Lam21	124	2.33	1.30286	4	6.22	29.78
C520S0113	Lam21	122	1.02	1.09086	4	6.78	16.83
C520S0114	Lam21	115	0.37	0.922857	3	8.22	25.03
C520S0115	Lam21	120	3	1.59186	8	8.12	60.52
C520S0116	Lam21	123	1.33	1.30786	7	7.83	39.56
C520S0117	Lam21	131	0.05	1.26586	4	6.66	24.42
C520S0118	Lam21	NA	NA	NA	NA	NA	NA
C520S0119	Lam21	NA	NA	NA	NA	NA	NA
C520S0120	Lam21	130	1	1.32786	4	7.83	44.75
C520S0121	Lam21	143	2.33	1.72486	3	7.93	26.95
C520S0122	Lam21	124	0.68	1.19686	3	8.01	15.38
C520S0123	Lam21	127	2.33	1.02386	4	7.86	14.26
C520S0124	Lam21	126	1.33	1.61486	9	NA	NA
C520S0125	Lam21	149	1.33	1.12186	2	7.02	13.05
C520S0126	Lam21	126	2	1.67786	7	8.18	28.63
C520S0127	Lam21	106	1.67	1.38186	7	8.78	17.74
C520S0128	Lam21	127	1.02	1.29186	2	5.87	7.11
C520S0129	Lam21	117	1	1.45586	5	6.79	37.08
C520S0130	Lam21	112	0.68	1.74086	6	7.7	11.02
C520S0131	Lam21	NA	NA	NA	NA	NA	NA
C520S0132	Lam21	NA	NA	NA	NA	NA	NA
C520S0133	Lam21	NA	NA	NA	NA	NA	NA
C520S0134	Lam21	NA	NA	NA	NA	NA	NA
C520S0135	Lam21	NA	NA	NA	NA	NA	NA
C520S0136	Lam21	NA	NA	NA	NA	NA	NA
C520S0137	Lam21	87	2.67	0.978857	6	9.26	16.31
C520S0138	Lam21	112	2.33	1.73886	7	8.16	24.5
C520S0139	Lam21	120	0.37	1.34686	7	7.84	11.38
C520S0140	Lam21	118	0.04	1.12486	8	7.81	18.3
C520S0141	Lam21	100	0.37	1.02486	7	7.03	8.84
C520S0142	Lam21	NA	NA	NA	NA	NA	NA
C520S0143	Lam21	118	1	1.22986	5	8.83	12.45
C520S0144	Lam21	NA	NA	NA	NA	NA	NA
C520S0145	Lam21	90	1.02	0.861857	4	7.09	6.03
C520S0146	Lam21	NA	NA	NA	NA	NA	NA
C520S0147	Lam21	NA	NA	NA	NA	NA	NA
C520S0148	Lam21	120	2.33	1.06186	7	6.47	14
C520S0149	Lam21	133	0.68	2.12886	9	8.59	54.4
C520S0150	Lam21	NA	NA	NA	NA	NA	NA
C520S0151	Lam21	133	0.02	1.24086	7	9.03	19.01
C520S0152	Lam21	117	1.02	1.43986	9	7.82	25.25
C520S0153	Lam21	110	1.67	1.64286	6	7.74	20.97
C520S0154	Lam21	110	0.37	1.41586	8	8.65	18.44
C520S0155	Lam21	122	2.33	2.17486	9	8.12	40.84
C520S0156	Lam21	103	2.67	1.36586	9	6.82	27.33
C520S0157	Lam21	124	1.67	1.64386	7	7.82	68.39
C520S0158	Lam21	NA	NA	NA	NA	NA	NA
C520S0159	Lam21	100	3	0.907857	6	8.87	18.27
C520S0160	Lam21	141	0.37	1.28686	6	7.1	16.14
C520S0161	Lam21	NA	NA	NA	NA	NA	NA
C520S0162	Lam21	NA	NA	NA	NA	NA	NA
C520S0163	Lam21	136	1	1.71086	8	7.81	24.37
C520S0164	Lam21	147	0.68	1.21786	5	9.09	16.97
C520S0165	Lam21	110	0.37	1.06986	0	6.35	4.27
C520S0166	Lam21	NA	NA	NA	NA	NA	NA
C520S0167	Lam21	134	0.01	1.31486	9	9.05	60.8
C520S0168	Lam21	115	0.05	0.978857	3	8.33	23.13
C520S0169	Lam21	125	3	1.74086	7	8.07	34.54
C520S0170	Lam21	90	0.02	1.32586	8	8.1	4.86
C520S0171	Lam21	92	0.68	0.971857	6	6.67	17.82
C520S0172	Lam21	NA	NA	NA	NA	NA	NA
C520S0173	Lam21	NA	NA	NA	NA	NA	NA
C520S0174	Lam21	120	0.37	1.17486	5	6.42	13.48
C520S0175	Lam21	121	3.33	1.29686	6	6.89	18.44
C520S0176	Lam21	87	3.33	0.997857	6	6.36	8.97
C520S0177	Lam21	100	2	0.854857	2	5.46	8.09
C520S0178	Lam21	90	3	1.12086	2	6.46	13.42
C520S0179	Lam21	105	0.02	0.809857	2	6.44	5.21
C520S0180	Lam21	145	0.02	0.693857	0	NA	NA
C520S0181	Lam21	NA	NA	NA	NA	NA	NA
C520S0182	Lam21	NA	NA	NA	NA	NA	NA
C520S0183	Lam21	NA	NA	NA	NA	NA	NA
C520S0184	Lam21	NA	NA	NA	NA	NA	NA
C520S0185	Lam21	96	4	1.44586	6	8.95	13.98
C520S0186	Lam21	120	1.02	1.73186	9	7.43	51.89
C520S0187	Lam21	120	2.33	1.76886	2	7.43	20.31
C520S0188	Lam21	115	2.33	1.35886	4	7.08	19.49
C520S0189	Lam21	105	0.05	1.08086	3	7.61	15.03
C520S0190	Lam21	NA	NA	NA	NA	NA	NA
C520S0191	Lam21	NA	NA	NA	NA	NA	NA
C520S0192	Lam21	NA	NA	NA	NA	NA	NA
C520S0193	Lam21	107	2.33	1.43686	3	6.46	11.6
C520S0194	Lam21	115	2	1.61786	7	7.22	32.51
C520S0195	Lam21	122	1.67	1.12086	4	8.49	8.6
C520S0196	Lam21	121	0.37	1.13686	3	7.59	12.54
C520S0197	Lam21	118	3.33	1.21986	4	NA	NA
C520S0198	Lam21	106	2.33	0.691857	5	6.8	6.34
C520S0199	Lam21	NA	NA	NA	NA	NA	NA
C520S0200	Lam21	125	2.67	1.36386	6	6.41	21.42
C520S0201	Lam21	NA	NA	NA	NA	NA	NA
C520S0202	Lam21	117	0.68	1.32986	0	8.11	4.73
C520S0203	Lam21	NA	NA	NA	NA	NA	NA
C520S0204	Lam21	NA	NA	NA	NA	NA	NA
C520S0205	Lam21	140	2.33	1.44886	2	7.32	20.84
C520S0206	Lam21	106	0.37	0.970857	2	8.02	14.48
C520S0207	Lam21	104	2.33	1.01186	7	7.65	22.12
C520S0208	Lam21	NA	NA	NA	NA	NA	NA
C520S0209	Lam21	126	3	1.64786	3	8.06	13.08
C520S0210	Lam21	95	1.33	1.10486	8	7.15	20.4
C520S0211	Lam21	101	0.37	1.19886	7	6.38	9.53
C520S0212	Lam21	NA	NA	NA	NA	NA	NA
C520S0213	Lam21	123	1.33	1.52886	2	7.67	15.19
C520S0214	Lam21	112	0.34	1.72786	7	8.82	53.48
C520S0215	Lam21	125	0.02	0.830857	8	8.72	12.38
C520S0216	Lam21	125	0.02	0.897857	2	9.27	4.37
C520S0217	Lam21	130	0.04	1.18586	3	7.34	12.33
C520S0218	Lam21	148	1.02	1.64186	8	7.91	39.94
C520S0219	Lam21	147	3.67	1.67486	6	8.52	53.52
C520S0220	Lam21	125	0.01	1.00686	3	8.04	21.22
C520S0221	Lam21	115	2	1.04586	5	7.93	31.79
C520S0222	Lam21	125	0.02	1.42286	6	7.74	10.96
C520S0223	Lam21	NA	NA	NA	NA	NA	NA
C520S0224	Lam21	116	0.02	1.02586	3	5.8	6.69
C520S0225	Lam21	NA	NA	NA	NA	NA	NA
C520S0226	Lam21	118	1.33	1.43586	7	8.2	36.07
C520S0227	Lam21	93	0.01	0.690857	1	NA	NA
C520S0228	Lam21	123	0.04	0.837857	4	7.8	10.65
C520S0229	Lam21	96	0.02	0.462857	5	5.71	2.28
C520S0230	Lam21	116	0.05	0.560857	1	6.38	4.3
C520S0231	Lam21	135	0.04	1.04886	1	7.14	9.61
C520S0232	Lam21	115	0.05	0.809857	1	7.7	12.44
C520S0233	Lam21	104	0.37	0.991857	3	6.39	4.11
C520S0234	Lam21	120	2.33	1.50386	6	7.34	14.2
C520S0235	Lam21	105	0.04	1.27386	1	7.32	7.59
C520S0236	Lam21	95	1	1.03886	1	5.81	2.75
C520S0237	Lam21	121	0.04	1.60086	8	6.89	18.68
C520S0238	Lam21	120	0.02	0.644857	4	6.41	9.06
C520S0239	Lam21	124	0.05	1.48786	6	7.87	21.32
C520S0240	Lam21	112	0.68	1.83686	5	7.8	21.03
C520S0241	Lam21	109	0.02	0.842857	4	6.69	7.91
C520S0242	Lam21	NA	NA	NA	NA	NA	NA
C520S0243	Lam21	95	2	0.884857	3	7.91	8.87
C520S0244	Lam21	131	1.67	1.14786	4	9.49	23.23
C520S0245	Lam21	117	2.67	1.46286	6	8.56	18.46
C520S0246	Lam21	101	2.33	1.19986	6	7.99	37.49
C520S0247	Lam21	116	2	1.36286	5	7.07	18.45
C520S0248	Lam21	98	3	1.72586	7	7.53	27.04
C520S0249	Lam21	97	1.02	1.64086	7	6.44	27.28
C520S0250	Lam21	89	1	1.14486	4	7.38	5.46
C520S0251	Lam21	NA	NA	NA	NA	NA	NA
C520S0252	Lam21	104	1	1.08786	7	6.69	13.75
C520S0253	Lam21	NA	NA	NA	NA	NA	NA
C520S0254	Lam21	NA	NA	NA	NA	NA	NA
C520S0255	Lam21	133	3	1.67486	2	7.45	13.75
C520S0256	Lam21	130	0.04	1.67386	7	8.41	39.51
C520S0257	Lam21	128	3	2.10186	7	7.62	34.73
C520S0258	Lam21	146	0.02	1.37786	8	7.07	16.04
C520S0259	Lam21	NA	NA	NA	NA	NA	NA
C520S0260	Lam21	NA	NA	NA	NA	NA	NA
C520S0261	Lam21	NA	NA	NA	NA	NA	NA
C520S0262	Lam21	NA	NA	NA	NA	NA	NA
C520S0263	Lam21	100	1.67	1.59986	5	8.16	33.29
C520S0264	Lam21	NA	NA	NA	NA	NA	NA
C520S0265	Lam21	127	1	0.992857	2	9.07	5.42
C520S0266	Lam21	115	0.68	1.61286	6	7.48	30.62
C520S0267	Lam21	124	2	1.10886	5	8.95	25.95
C520S0268	Lam21	NA	NA	NA	NA	NA	NA
C520S0269	Lam21	111	1.33	1.30186	1	6.47	8.12
C520S0270	Lam21	101	0.01	0.919857	6	7.12	5.61
C520S0271	Lam21	105	3.33	1.50286	8	7.5	18.14
C520S0272	Lam21	111	1.67	1.62286	8	6.88	29.25
C520S0273	Lam21	91	0.35	0.867857	3	6.12	4.97
C520S0274	Lam21	133	0.01	0.861857	0	5.63	1.34
C520S0275	Lam21	NA	NA	NA	NA	NA	NA
C520S0276	Lam21	123	0.02	0.920857	5	7.48	7.77
C520S0277	Lam21	NA	NA	NA	NA	NA	NA
C520S0278	Lam21	123	1.67	1.23986	6	7.49	16.13
C520S0279	Lam21	95	0.02	0.499857	8	5.67	4.45
C520S0280	Lam21	110	1.33	1.42386	8	8.52	17.57
C520S0281	Lam21	131	3.33	1.60386	8	8.17	56.62
C520S0282	Lam21	90	0.05	0.633857	3	7.99	1.8
C520S0283	Lam21	102	4	1.54386	6	7.61	29.59
C520S0284	Lam21	NA	NA	NA	NA	NA	NA
C520S0285	Lam21	125	1.33	1.77686	7	7.85	3.42
C520S0286	Lam21	94	3.67	1.62186	6	7.23	14.48
C520S0287	Lam21	NA	NA	NA	NA	NA	NA
C520S0288	Lam21	NA	NA	NA	NA	NA	NA
C520S0289	Lam21	126	2	1.46686	5	7.36	8.98
C520S0290	Lam21	90	0.35	0.514857	2	6.81	2.4
C520S0291	Lam21	NA	NA	NA	NA	NA	NA
C520S0292	Lam21	111	0.02	1.12986	7	NA	NA
C520S0293	Lam21	NA	NA	NA	NA	NA	NA
C520S0294	Lam21	125	0.01	0.989857	8	6.36	5.92
C520S0295	Lam21	NA	NA	NA	NA	NA	NA
C520S0296	Lam21	NA	NA	NA	NA	NA	NA
C520S0297	Lam21	NA	NA	NA	NA	NA	NA
C520S0298	Lam21	105	1.02	1.83786	8	5.87	19.55
C520S0299	Lam21	NA	NA	NA	NA	NA	NA
C520S0300	Lam21	NA	NA	NA	NA	NA	NA
C520S0301	Lam21	NA	NA	NA	NA	NA	NA
C520S0302	Lam21	115	0.37	1.49786	8	7.54	28.55
C520S0303	Lam21	73	0.02	0.447857	5	4.95	2.76
C520S0304	Lam21	111	0.02	1.68586	8	7.58	26.57
C520S0305	Lam21	124	1	1.29586	6	7.8	22.97
C520S0306	Lam21	NA	NA	NA	NA	NA	NA
C520S0307	Lam21	120	0.01	1.31986	9	6.54	21.56
C520S0308	Lam21	123	0.02	1.47186	8	6.83	13.38
C520S0309	Lam21	130	0.05	1.44886	6	6.72	20.52
C520S0310	Lam21	126	1.02	1.03486	8	7.48	8.34
C520S0311	Lam21	122	0.68	1.22886	6	7.91	24.76
C520S0312	Lam21	141	2	1.24386	7	6.84	32.26
C520S0313	Lam21	130	0.02	0.781857	7	8.12	2.72
C520S0314	Lam21	120	0.01	1.24286	9	6.18	15.03
C520S0315	Lam21	NA	NA	NA	NA	NA	NA
C520S0316	Lam21	127	0.68	1.08486	8	7.22	29.92
C520S0317	Lam21	121	3	1.26286	6	7.24	12.02
C520S0318	Lam21	121	0.68	1.37886	8	7.06	35.77
C520S0319	Lam21	110	1.02	1.41186	3	7.28	27.02
C520S0320	Lam21	NA	NA	NA	NA	NA	NA
C520S0321	Lam21	95	0.01	1.18086	0	NA	NA
C520S0322	Lam21	NA	NA	NA	NA	NA	NA
C520S0323	Lam21	80	0.02	1.05086	4	6.82	2.24
C520S0324	Lam21	NA	NA	NA	NA	NA	NA
C520S0325	Lam21	NA	NA	NA	NA	NA	NA
C520S0326	Lam21	NA	NA	NA	NA	NA	NA
C520S0327	Lam21	NA	NA	NA	NA	NA	NA
C520S0328	Lam21	NA	NA	NA	NA	NA	NA
C520S0329	Lam21	91	0.35	0.546857	3	5.8	3.03
C520S0330	Lam21	111	0.02	0.901857	1	5.43	2.55
C520S0331	Lam21	126	1.67	1.71686	8	9.03	50.13
C520S0332	Lam21	NA	NA	NA	NA	NA	NA
C520S0333	Lam21	NA	NA	NA	NA	NA	NA
C520S0334	Lam21	110	1.33	1.90286	8	7.12	16.48
C520S0335	Lam21	124	0.37	1.57186	9	8.37	25.45
C520S0336	Lam21	NA	NA	NA	NA	NA	NA
C520S0337	Lam21	125	0.34	2.19886	7	9.54	30.85
C520S0338	Lam21	NA	NA	NA	NA	NA	NA
C520S0339	Lam21	109	2	1.41886	6	7.11	18.3
C520S0340	Lam21	95	0.05	1.91586	8	7.08	16.53
C520S0341	Lam21	101	2.67	1.51786	6	7.54	22.95
C520S0342	Lam21	NA	NA	NA	NA	NA	NA
C520S0343	Lam21	NA	NA	NA	NA	NA	NA
C520S0344	Lam21	NA	NA	NA	NA	NA	NA
C520S0345	Lam21	NA	NA	NA	NA	NA	NA
C520S0346	Lam21	NA	NA	NA	NA	NA	NA
C520S0347	Lam21	NA	NA	NA	NA	NA	NA
C520S0348	Lam21	120	0.35	1.39186	8	6.12	30.05
C520S0349	Lam21	108	0.68	1.66486	7	6.58	20.78
C520S0350	Lam21	112	0.04	1.56486	8	8.11	14.67
C520S0351	Lam21	NA	NA	NA	NA	NA	NA
C520S0352	Lam21	NA	NA	NA	NA	NA	NA
C520S0353	Lam21	NA	NA	NA	NA	NA	NA
C520S0354	Lam21	116	0.01	1.82286	9	7.07	19.35
C520S0355	Lam21	NA	NA	NA	NA	NA	NA
C520S0356	Lam21	NA	NA	NA	NA	NA	NA
C520S0357	Lam21	NA	NA	NA	NA	NA	NA
C520S0358	Lam21	106	0.02	1.33186	2	6.76	3.72
C520S0359	Lam21	120	0.02	1.34186	5	7.89	34.21
C520S0360	Lam21	NA	NA	NA	NA	NA	NA
C520S0361	Lam21	NA	NA	NA	NA	NA	NA
C520S0362	Lam21	NA	NA	NA	NA	NA	NA
C520S0363	Lam21	NA	NA	NA	NA	NA	NA
C520S0364	Lam21	NA	NA	NA	NA	NA	NA
C520S0365	Lam21	NA	NA	NA	NA	NA	NA
C520S0366	Lam21	NA	NA	NA	NA	NA	NA
C520S0367	Lam21	96	1.02	1.34786	5	7.05	22.29
C520S0368	Lam21	NA	NA	NA	NA	NA	NA
C520S0369	Lam21	123	1	1.18686	4	8.53	16.57
C520S0370	Lam21	NA	NA	NA	NA	NA	NA
C520S0371	Lam21	NA	NA	NA	NA	NA	NA
C520S0372	Lam21	NA	NA	NA	NA	NA	NA
C520S0373	Lam21	NA	NA	NA	NA	NA	NA
C520S0374	Lam21	NA	NA	NA	NA	NA	NA
C520S0375	Lam21	NA	NA	NA	NA	NA	NA
C520S0376	Lam21	115	0.04	1.17486	1	8.25	7
C520S0377	Lam21	111	2.33	1.02286	3	7.19	15.46
C520S0378	Lam21	NA	NA	NA	NA	NA	NA
C520S0379	Lam21	NA	NA	NA	NA	NA	NA
C520S0380	Lam21	NA	NA	NA	NA	NA	NA
C520S0381	Lam21	NA	NA	NA	NA	NA	NA
C520S0382	Lam21	100	3	1.41086	4	8.22	19.04
C520S0383	Lam21	105	3.67	1.29886	4	8.29	5.54
C520S0384	Lam21	123	1	1.48286	5	8.08	10.13
C520S0385	Lam21	127	1.67	1.58686	7	8.39	27.07
C520S0386	Lam21	103	0.02	0.612857	8	6.69	10.81
C520S0387	Lam21	113	3	1.44186	5	7.61	14.1
C520S0388	Lam21	NA	NA	NA	NA	NA	NA
C520S0389	Lam21	NA	NA	NA	NA	NA	NA
C520S0390	Lam21	NA	NA	NA	NA	NA	NA
C520S0391	Lam21	NA	NA	NA	NA	NA	NA
C520S0392	Lam21	NA	NA	NA	NA	NA	NA
C520S0393	Lam21	133	0.68	1.18586	5	8.31	8.85
C520S0394	Lam21	96	2.33	1.53486	2	NA	NA
C520S0395	Lam21	36	0.01	0.553857	3	NA	NA
C520S0396	Lam21	110	0.04	1.16386	3	6.55	9
C520S0397	Lam21	135	1	0.867857	5	7.39	20.84
C520S0398	Lam21	NA	NA	NA	NA	NA	NA
C520S0399	Lam21	NA	NA	NA	NA	NA	NA
C520S0400	Lam21	NA	NA	NA	NA	NA	NA
C520S0401	Lam21	NA	NA	NA	NA	NA	NA
C520S0402	Lam21	110	3.67	1.04586	3	5.83	9.98
C520S0403	Lam21	NA	NA	NA	NA	NA	NA
C520S0404	Lam21	116	3	1.05486	3	7.9	24.81
C520S0405	Lam21	110	3	1.08886	7	8.49	26.99
C520S0406	Lam21	134	3.33	1.77086	6	6.28	45.29
C520S0407	Lam21	NA	NA	NA	NA	NA	NA
C520S0408	Lam21	118	0.68	1.82186	7	7.09	13.64
C520S0409	Lam21	120	1.67	1.59686	9	6.71	22.55
C520S0410	Lam21	NA	NA	NA	NA	NA	NA
C520S0411	Lam21	NA	NA	NA	NA	NA	NA
C520S0412	Lam21	NA	NA	NA	NA	NA	NA
C520S0413	Lam21	110	0.35	1.37286	8	6.82	16.22
C520S0414	Lam21	84	0.37	1.30686	5	7.45	18
C520S0415	Lam21	74	2	0.883857	6	6.73	5.91
C520S0416	Lam21	110	3.33	1.52986	4	7.26	25
C520S0417	Lam21	NA	NA	NA	NA	NA	NA
C520S0418	Lam21	NA	NA	NA	NA	NA	NA
C520S0419	Lam21	123	2	1.31486	5	9.19	13.42
C520S0420	Lam21	120	2	1.15686	6	7.2	30.68
C520S0421	Lam21	112	3	0.905857	5	6.66	22.8
C520S0422	Lam21	115	2.33	1.17886	7	7.12	26.9
C520S0423	Lam21	111	2.33	1.43686	5	8.21	9.8
C520S0424	Lam21	96	1.33	0.936857	4	6.46	3.9
C520S0425	Lam21	86	1.67	1.33186	2	7.14	10.11
C520S0426	Lam21	NA	NA	NA	NA	NA	NA
C520S0427	Lam21	NA	NA	NA	NA	NA	NA
C520S0428	Lam21	75	0.02	1.05386	5	NA	NA
C520S0429	Lam21	92	0.68	1.39986	1	5.59	18.43
C520S0430	Lam21	101	2.33	1.33286	5	8.54	18.45
C520S0431	Lam21	87	0.02	1.05386	6	6.05	5.08
C520S0432	Lam21	67	4	0.396857	6	NA	NA
C520S0433	Lam21	106	0.01	0.795857	2	5.93	7.94
C520S0434	Lam21	NA	NA	NA	NA	NA	NA
C520S0435	Lam21	NA	NA	NA	NA	NA	NA
C520S0436	Lam21	108	2.67	1.70186	7	8.72	40.61
C520S0437	Lam21	99	3.33	1.32186	4	6.91	24.98
C520S0438	Lam21	113	0.68	1.38086	5	NA	NA
C520S0439	Lam21	130	2.33	1.90786	8	8.28	74.43
C520S0440	Lam21	NA	NA	NA	NA	NA	NA
C520S0441	Lam21	114	2.67	1.60686	8	6.91	35.46
C520S0442	Lam21	136	0.01	0.794857	1	7.77	6.34
C520S0443	Lam21	140	0.02	1.55686	8	7.11	29.14
C520S0444	Lam21	131	2.33	1.12586	1	9.67	17.82
C520S0445	Lam21	107	1.67	1.30986	5	8.12	20.1
C520S0446	Lam21	90	0.05	0.909857	3	5.59	4.71
C520S0447	Lam21	111	0.67	1.29186	9	7.15	22.89
C520S0448	Lam21	145	0.02	1.76886	8	7.25	43.79
C520S0449	Lam21	92	2	1.22586	6	6.69	8.92
C520S0450	Lam21	115	2	1.04686	4	8.44	13.63
C520S0451	Lam21	NA	NA	NA	NA	NA	NA
C520S0452	Lam21	120	0.02	0.985857	2	5.7	7.53
C520S0453	Lam21	123	0.01	1.23086	8	7.6	29.05
C520S0454	Lam21	120	3.33	2.16886	8	8.08	48.19
C520S0455	Lam21	NA	NA	NA	NA	NA	NA
C520S0456	Lam21	137	2.33	1.60286	6	7.51	36
C520S0457	Lam21	137	4	1.22486	5	6.56	32.12
C520S0458	Lam21	119	2.67	1.40686	8	7.82	36.25
C520S0459	Lam21	115	2	0.664857	4	6.44	8.57
C520S0460	Lam21	96	0.04	0.271857	1	NA	NA
C520S0461	Lam21	NA	NA	NA	NA	NA	NA
C520S0462	Lam21	NA	NA	NA	NA	NA	NA
C520S0463	Lam21	113	1.35	1.39286	7	8.58	18.72
C520S0464	Lam21	120	0.02	1.39086	8	7.28	14.77
C520S0465	Lam21	NA	NA	NA	NA	NA	NA
C520S0466	Lam21	110	0.04	1.26186	5	7.31	6.73
C520S0467	Lam21	101	0.68	1.27986	8	8.12	22.22
C520S0468	Lam21	119	3.67	1.43586	3	7.55	18.93
C520S0469	Lam21	108	0.01	0.845857	8	5.85	20.79
C520S0470	Lam21	125	0.37	1.53486	8	7.4	20.65
C520S0471	Lam21	NA	NA	NA	NA	NA	NA
C520S0472	Lam21	110	0.01	1.00686	2	7.13	15.02
C520S0473	Lam21	NA	NA	NA	NA	NA	NA
C520S0474	Lam21	NA	NA	NA	NA	NA	NA
C520S0475	Lam21	120	1.33	1.15086	5	7.51	13.46
C520S0476	Lam21	121	2.67	2.32186	3	7.15	15.02
C520S0477	Lam21	NA	NA	NA	NA	NA	NA
C520S0478	Lam21	110	2.33	1.28986	5	7.8	7.6
C520S0479	Lam21	128	0.02	1.16886	9	8.25	33.79
C520S0480	Lam21	126	0.37	0.856857	8	9.08	27.41
C520S0481	Lam21	NA	NA	NA	NA	NA	NA
C520S0482	Lam21	119	1.67	1.48386	8	7.62	26.07
C520S0483	Lam21	NA	NA	NA	NA	NA	NA
C520S0484	Lam21	NA	NA	NA	NA	NA	NA
C520S0485	Lam21	NA	NA	NA	NA	NA	NA
C520S0486	Lam21	NA	NA	NA	NA	NA	NA
C520S0487	Lam21	119	0.68	1.91086	7	7.69	41.69
C520S0488	Lam21	120	3.67	1.44286	5	7.48	9.38
C520S0489	Lam21	105	0.35	1.22786	6	5.31	17.09
C520S0490	Lam21	117	0.68	1.89986	8	6.43	22.49
C520S0491	Lam21	108	0.02	1.18186	9	7.14	15.45
C520S0492	Lam21	120	1.67	2.05186	8	6.88	15.31
C520S0493	Lam21	130	0.04	1.26486	7	7.77	28.7
C520S0494	Lam21	NA	NA	NA	NA	NA	NA
C520S0495	Lam21	NA	NA	NA	NA	NA	NA
C520S0496	Lam21	106	0.02	0.776857	9	6.19	8.55
C520S0497	Lam21	NA	NA	NA	NA	NA	NA
C520S0498	Lam21	NA	NA	NA	NA	NA	NA
C520S0499	Lam21	116	1.02	1.13386	8	7.73	13.21
C520S0500	Lam21	100	1.67	1.75086	4	6.59	14.88
C520S0501	Lam21	115	0.37	1.34086	8	7.65	27.38
C520S0502	Lam21	NA	NA	NA	NA	NA	NA
C520S0503	Lam21	NA	NA	NA	NA	NA	NA
C520S0504	Lam21	NA	NA	NA	NA	NA	NA
C520S0505	Lam21	100	0.37	1.45086	7	7.58	12.74
C520S0506	Lam21	NA	NA	NA	NA	NA	NA
C520S0507	Lam21	111	1	1.75686	9	7.21	29.53
C520S0508	Lam21	108	0.04	1.09786	2	6.38	5.1
C520S0509	Lam21	100	0.37	1.50486	4	6.37	14.46
C520S0510	Lam21	114	0.68	1.69486	7	7.68	10.1
C520S0511	Lam21	111	1.02	1.24486	6	NA	NA
C520S0512	Lam21	105	3.67	2.08386	7	7.8	14.29
C520S0513	Lam21	109	1.33	0.941857	6	7.55	17.44
C520S0514	Lam21	115	2.33	1.48586	5	8.31	17.78
C520S0515	Lam21	NA	NA	NA	NA	NA	NA
C520S0516	Lam21	NA	NA	NA	NA	NA	NA
C520S0517	Lam21	NA	NA	NA	NA	NA	NA
C520S0518	Lam21	120	0.37	1.48086	9	7.42	11.98
C520S0519	Lam21	81	0.37	0.652857	2	5.95	11.07
C520S0520	Lam21	NA	NA	NA	NA	NA	NA
C520S0521	Lam21	105	2.67	1.15686	5	5.76	12.09
C520S0522	Lam21	123	2.67	1.72186	7	9.11	14.39
C520S0523	Lam21	94	0.37	1.42786	3	6.43	3.51
C520S0524	Lam21	108	3.67	1.20986	5	8.01	25.69
C520S0525	Lam21	113	1.33	1.22886	6	7.78	13.45
C520S0526	Lam21	107	3	1.38286	5	9.49	19.35
C520S0527	Lam21	86	0.37	0.835857	6	5.84	14.15
C520S0528	Lam21	92	1	1.25886	3	5.89	19.92
C520S0529	Lam21	84	3	0.950857	4	6.19	22.3
C520S0530	Lam21	117	1.33	1.26886	3	7.66	21.21
C520S0531	Lam21	106	1.02	1.66186	6	8.4	13.85
C520S0532	Lam21	106	1.67	1.09886	5	6.86	15.19
C520S0533	Lam21	130	1.33	1.94786	7	8.46	29.57
C520S0534	Lam21	117	0.02	0.988857	2	8.37	13.16
C520S0535	Lam21	129	3.33	1.40486	3	9.66	16.11
C520S0536	Lam21	123	0.37	2.54286	8	7.75	29.94
C520S0537	Lam21	105	3	1.75086	9	5.95	45.66
C520S0538	Lam21	113	1.33	1.90186	8	9.3	34.28
C520S0539	Lam21	124	2	1.43386	2	7.88	30.8
C520S0540	Lam21	105	0.34	1.60086	4	6.61	20.23
C520S0541	Lam21	99	3.33	1.04186	6	7.33	10.51
C520S0542	Lam21	NA	NA	NA	NA	NA	NA
C520S0543	Lam21	NA	NA	NA	NA	NA	NA
C520S0544	Lam21	125	1.33	1.47586	5	8.08	17.32
C520S0545	Lam21	116	1.33	1.69786	5	7.43	21.12
C520S0546	Lam21	92	0.04	1.50986	5	5.35	23.03
C520S0547	Lam21	97	0.68	1.07186	4	6.07	7.07
C520S0548	Lam21	NA	NA	NA	NA	NA	NA
C520S0549	Lam21	75	0.05	0.775857	5	4	5.99
C520S0550	Lam21	50	0.02	0.719857	7	6.55	1.93
C520S0551	Lam21	NA	NA	NA	NA	NA	NA
C520S0552	Lam21	118	0.05	1.36386	8	7.81	38.43
C520S0553	Lam21	90	0.05	0.714857	3	6.74	6.34
C520S0554	Lam21	111	0.37	0.783857	1	6.91	11.28
C520S0555	Lam21	104	0.01	1.21886	1	6.69	3.87
C520S0556	Lam21	100	0.02	0.987857	3	NA	NA
C520S0557	Lam21	102	2	1.20586	5	6.75	15.25
C520S0558	Lam21	NA	NA	NA	NA	NA	NA
C520S0559	Lam21	NA	NA	NA	NA	NA	NA
C520S0560	Lam21	NA	NA	NA	NA	NA	NA
C520S0561	Lam21	106	2.67	1.30786	3	5.5	12.46
C520S0562	Lam21	116	1	1.21486	3	5.13	7.29
C520S0563	Lam21	109	1	0.991857	1	6.71	13.48
C520S0564	Lam21	121	1	1.31486	2	6.94	6.34
C520S0565	Lam21	105	0.05	1.17886	3	8.86	13.53
C520S0566	Lam21	110	0.05	1.17086	8	7.18	17.87
C520S0567	Lam21	122	2.67	1.22786	7	7.78	13.54
C520S0568	Lam21	NA	NA	NA	NA	NA	NA
C520S0569	Lam21	NA	NA	NA	NA	NA	NA
C520S0570	Lam21	106	2.33	1.54986	7	7.3	22.59
C520S0571	Lam21	122	0.68	1.18086	4	8.78	12.43
C520S0572	Lam21	93	0.7	0.841857	6	7.96	4.79
C520S0573	Lam21	NA	NA	NA	NA	NA	NA
C520S0574	Lam21	NA	NA	NA	NA	NA	NA
C520S0575	Lam21	108	1.67	1.36986	7	8.04	33.07
C520S0576	Lam21	100	0.68	0.821857	4	6.88	2.73
C520S0577	Lam21	135	3	1.75886	4	6.27	10.36
C520S0578	Lam21	132	3	1.95086	1	7.16	10.95
C520S0579	Lam21	131	0.68	1.67086	4	8.25	12.18
C520S0580	Lam21	116	0.37	1.53786	2	8.27	30.27
C520S0581	Lam21	117	0.68	1.93186	4	6.92	7.83
C520S0582	Lam21	123	3	1.92686	8	9.42	20.51
C520S0583	Lam21	115	4	1.67386	7	NA	NA
C520S0584	Lam21	132	1.33	1.22486	6	9.46	27.01
C520S0585	Lam21	95	3.33	1.40586	7	6.63	9.52
C520S0586	Lam21	133	0.37	1.74686	2	8.69	10.92
C520S0587	Lam21	123	3.67	1.56986	1	8.35	12.35
C520S0588	Lam21	120	1	0.999857	9	7.5	30.68
C520S0589	Lam21	126	0.05	2.69086	9	8.2	26.43
C520S0590	Lam21	125	2	1.54886	7	6.66	26.3
C520S0591	Lam21	124	1	2.11186	7	9.43	22.05
C520S0592	Lam21	130	2.33	1.83186	7	7.67	17.29
C520S0593	Lam21	121	2	2.04186	8	6.44	20.93
C520S0594	Lam21	141	3.33	1.38886	2	8.25	18.29
C520S0595	Lam21	135	4	1.99386	6	8.27	21.95
C520S0596	Lam21	123	3.33	1.75986	4	8.79	17.33
C520S0597	Lam21	113	1.33	1.53586	8	7.91	20.79
C520S0598	Lam21	112	2.67	1.93386	5	9.32	18.93
C520S0599	Lam21	117	2	1.61586	7	8.25	10.92
C520S0600	Lam21	125	2	1.44686	7	7.28	13.39
C520S0601	Lam21	117	2.33	1.18786	7	8.59	16.16
C520S0602	Lam21	110	2	1.99686	7	7.16	37.49
C520S0603	Lam21	128	1	1.10886	4	9.53	8.42
C520S0604	Lam21	125	2	1.97186	9	6.41	14.75
C520S0605	Lam21	121	0.05	1.53686	5	7.79	11.5
C520S0606	Lam21	124	1.67	1.05686	7	8.36	9.09
C520S0607	Lam21	105	2.67	1.45386	4	7.7	18.81
C520S0608	Lam21	103	0.37	1.19386	3	5.77	6.17
C520S0609	Lam21	98	1.67	1.36986	5	7.33	11.35
C520S0610	Lam21	120	0.02	1.56086	9	7.96	17.4
C520S0611	Lam21	112	2.67	1.84786	4	6.75	27.21
C520S0612	Lam21	123	1.02	1.47886	7	8.05	11
C520S0613	Lam21	NA	NA	NA	NA	NA	NA
C520S0614	Lam21	NA	NA	NA	NA	NA	NA
C520S0615	Lam21	NA	NA	NA	NA	NA	NA
C520S0616	Lam21	NA	NA	NA	NA	NA	NA
C520S0617	Lam21	NA	NA	NA	NA	NA	NA
C520S0618	Lam21	NA	NA	NA	NA	NA	NA
C520S0619	Lam21	NA	NA	NA	NA	NA	NA
C520S0620	Lam21	NA	NA	NA	NA	NA	NA
C520S0621	Lam21	NA	NA	NA	NA	NA	NA
C520S0622	Lam21	NA	NA	NA	NA	NA	NA
C520S0623	Lam21	NA	NA	NA	NA	NA	NA
C520S0624	Lam21	NA	NA	NA	NA	NA	NA
C520S0625	Lam21	NA	NA	NA	NA	NA	NA
C520S0626	Lam21	NA	NA	NA	NA	NA	NA
C520S0627	Lam21	NA	NA	NA	NA	NA	NA
C520S0628	Lam21	NA	NA	NA	NA	NA	NA
C520S0629	Lam21	NA	NA	NA	NA	NA	NA
C520S0630	Lam21	NA	NA	NA	NA	NA	NA
C520S0631	Lam21	NA	NA	NA	NA	NA	NA
C520S0632	Lam21	NA	NA	NA	NA	NA	NA
C520S0633	Lam21	NA	NA	NA	NA	NA	NA
C520S0634	Lam21	NA	NA	NA	NA	NA	NA
C520S0635	Lam21	NA	NA	NA	NA	NA	NA
C520S0636	Lam21	NA	NA	NA	NA	NA	NA
C520S0637	Lam21	NA	NA	NA	NA	NA	NA
C520S0638	Lam21	NA	NA	NA	NA	NA	NA
C520S0639	Lam21	NA	NA	NA	NA	NA	NA
C520S0640	Lam21	NA	NA	NA	NA	NA	NA
C520S0641	Lam21	NA	NA	NA	NA	NA	NA
C520S0642	Lam21	NA	NA	NA	NA	NA	NA
C520S0643	Lam21	NA	NA	NA	NA	NA	NA
C520S0644	Lam21	NA	NA	NA	NA	NA	NA
C520S0645	Lam21	NA	NA	NA	NA	NA	NA
C520S0646	Lam21	NA	NA	NA	NA	NA	NA
C520S0647	Lam21	NA	NA	NA	NA	NA	NA
C520S0648	Lam21	NA	NA	NA	NA	NA	NA
C520S0649	Lam21	NA	NA	NA	NA	NA	NA
C520S0650	Lam21	NA	NA	NA	NA	NA	NA
C520S0651	Lam21	NA	NA	NA	NA	NA	NA
C520S0652	Lam21	NA	NA	NA	NA	NA	NA
C520S0653	Lam21	NA	NA	NA	NA	NA	NA
C520S0654	Lam21	NA	NA	NA	NA	NA	NA
C520S0655	Lam21	NA	NA	NA	NA	NA	NA
C520S0656	Lam21	NA	NA	NA	NA	NA	NA
C520S0657	Lam21	NA	NA	NA	NA	NA	NA
C520S0658	Lam21	NA	NA	NA	NA	NA	NA
C520S0659	Lam21	NA	NA	NA	NA	NA	NA
C520S0660	Lam21	NA	NA	NA	NA	NA	NA
C520S0661	Lam21	NA	NA	NA	NA	NA	NA
C520S0662	Lam21	NA	NA	NA	NA	NA	NA
C520S0663	Lam21	NA	NA	NA	NA	NA	NA
C520S0664	Lam21	NA	NA	NA	NA	NA	NA
C520S0665	Lam21	NA	NA	NA	NA	NA	NA
C520S0666	Lam21	NA	NA	NA	NA	NA	NA
C520S0667	Lam21	NA	NA	NA	NA	NA	NA
C520S0668	Lam21	NA	NA	NA	NA	NA	NA
C520S0669	Lam21	NA	NA	NA	NA	NA	NA
C520S0670	Lam21	NA	NA	NA	NA	NA	NA
C520S0671	Lam21	NA	NA	NA	NA	NA	NA
C520S0672	Lam21	NA	NA	NA	NA	NA	NA
C520S0673	Lam21	NA	NA	NA	NA	NA	NA
C520S0674	Lam21	NA	NA	NA	NA	NA	NA
C520S0675	Lam21	NA	NA	NA	NA	NA	NA
C520S0676	Lam21	NA	NA	NA	NA	NA	NA
C520S0677	Lam21	NA	NA	NA	NA	NA	NA
C520S0678	Lam21	NA	NA	NA	NA	NA	NA
C520S0679	Lam21	NA	NA	NA	NA	NA	NA
C520S0680	Lam21	NA	NA	NA	NA	NA	NA
C520S0681	Lam21	NA	NA	NA	NA	NA	NA
C520S0682	Lam21	NA	NA	NA	NA	NA	NA
C520S0683	Lam21	NA	NA	NA	NA	NA	NA
C520S0684	Lam21	NA	NA	NA	NA	NA	NA
C520S0001	StP22	145	2.66667	9.20857	8	10.2308	130.94
C520S0002	StP22	144	6	14.8286	8	11.0829	109.01
C520S0003	StP22	150	7	12.5086	8	8.45259	104.93
C520S0004	StP22	145	6.33333	10.9486	1	8.04082	108.84
C520S0005	StP22	147	1.33333	9.72857	4	8.56989	38.61
C520S0006	StP22	152	3.66667	11.2386	9	9.45247	122.37
C520S0007	StP22	148	6.33333	12.8786	8	9.23132	106.35
C520S0008	StP22	154	4	13.4486	8	7.88333	82.87
C520S0009	StP22	145	0.666667	8.61857	9	8.23596	74.74
C520S0010	StP22	146	2.66667	11.0886	7	9.79888	97.26
C520S0011	StP22	155	1	12.3786	8	9.59471	110.78
C520S0012	StP22	128	6.33333	8.73857	3	8.32432	71.48
C520S0013	StP22	135	2.66667	9.63857	9	7.72414	81.21
C520S0014	StP22	147	3.66667	14.6386	8	10.6557	143.55
C520S0015	StP22	140	1	12.7286	9	9.50608	60.12
C520S0016	StP22	146	1	10.0186	8	8.94662	62.35
C520S0017	StP22	120	3.33333	10.7386	9	9.35061	96.81
C520S0018	StP22	154	1.66667	8.26857	0	9.14925	47.92
C520S0019	StP22	132	1.33333	9.19857	7	9.76068	87.1
C520S0020	StP22	127	6.33333	12.5486	8	8.18421	54.74
C520S0021	StP22	138	3.66667	12.1386	7	8.62844	103.97
C520S0022	StP22	146	0.333333	13.2086	9	8.73077	100.3
C520S0023	StP22	113	0.333333	7.91857	8	7.80408	49.34
C520S0024	StP22	136	3.66667	10.5686	9	6.70259	92.82
C520S0025	StP22	131	1.33333	10.1986	8	8.95909	71
C520S0026	StP22	154	5.66667	9.32857	0	10.5577	80.41
C520S0027	StP22	128	6.33333	8.06857	1	6.09589	65.91
C520S0028	StP22	151	2.33333	9.29857	7	8.3758	84.11
C520S0029	StP22	145	0	7.69857	4	6.30435	6
C520S0030	StP22	122	6.66667	8.75857	6	6.75897	62.83
C520S0031	StP22	141	0.666667	10.5986	9	8.21311	96.72
C520S0032	StP22	122	1.66667	8.15857	5	6.30542	71.57
C520S0033	StP22	135	1.33333	7.28857	8	8.11638	59.53
C520S0034	StP22	NA	NA	NA	NA	NA	NA
C520S0035	StP22	146	2.66667	12.3986	7	8.6014	110.22
C520S0036	StP22	NA	NA	NA	NA	NA	NA
C520S0037	StP22	116	0.333333	9.22857	9	10.0394	24.3
C520S0038	StP22	NA	NA	NA	NA	NA	NA
C520S0039	StP22	96	5	9.65857	8	8.70096	53.15
C520S0040	StP22	155	3	11.9586	5	10.7378	113.09
C520S0041	StP22	111	0.333333	6.40857	5	8.56044	12.48
C520S0042	StP22	129	0	8.06857	9	8.41532	55.19
C520S0043	StP22	135	1.66667	5.15857	6	7.65306	26.74
C520S0044	StP22	131	2	10.3286	8	9.18548	63.93
C520S0045	StP22	111	1.33333	10.2486	7	7.5	52.6
C520S0046	StP22	125	0.666667	11.7286	8	8.47794	68.7
C520S0047	StP22	147	6.33333	9.79857	8	9.24074	NA
C520S0048	StP22	116	0	2.23857	8	7.10714	3.92
C520S0049	StP22	113	1.66667	7.88857	2	8.17391	37.41
C520S0050	StP22	102	0.333333	7.82857	8	7.68872	44.8
C520S0051	StP22	135	1	7.71857	7	10.2053	45.65
C520S0052	StP22	NA	NA	NA	NA	NA	NA
C520S0053	StP22	128	4.33333	8.60857	8	7.61765	55.56
C520S0054	StP22	60	1	5.77857	6	7.16364	5.35
C520S0055	StP22	NA	NA	NA	NA	NA	NA
C520S0056	StP22	115	0	8.05857	9	6.56506	38.43
C520S0057	StP22	151	8.33333	11.8286	8	8.38148	58.17
C520S0058	StP22	NA	NA	NA	NA	NA	NA
C520S0059	StP22	121	1.66667	11.3686	8	11.585	79.48
C520S0060	StP22	129	6.33333	11.3286	0	8.71429	81.51
C520S0061	StP22	138	7	12.5786	2	7.0381	57.76
C520S0062	StP22	137	2	5.03857	7	8.24479	94.25
C520S0063	StP22	NA	NA	NA	NA	NA	NA
C520S0064	StP22	133	5.33333	13.1086	6	8.20478	100.29
C520S0065	StP22	145	7.66667	10.2486	3	8.48485	79.97
C520S0066	StP22	132	3	10.6986	0	9.14013	77.97
C520S0067	StP22	119	6.66667	7.05857	3	6.5618	53.16
C520S0068	StP22	126	3.33333	8.43857	3	8.39806	37.99
C520S0069	StP22	113	6	10.8886	1	6.8	63.84
C520S0070	StP22	127	8	10.6586	1	8.63855	81.93
C520S0071	StP22	130	5	11.8286	0	7.14062	71.59
C520S0072	StP22	126	2	8.63857	2	11.0685	56.61
C520S0073	StP22	128	3	8.58857	6	9.49462	51.04
C520S0074	StP22	122	3.66667	5.79857	2	8.424	90.14
C520S0075	StP22	146	7.33333	12.4186	5	10.7326	103.63
C520S0076	StP22	142	0	4.99857	1	7.5	1.21
C520S0077	StP22	NA	NA	NA	NA	NA	NA
C520S0078	StP22	140	8	12.7286	6	9.36522	78.1
C520S0079	StP22	137	2.66667	14.3086	8	9.1018	86.92
C520S0080	StP22	133	2	10.1186	9	9.11618	103.95
C520S0081	StP22	131	5.33333	6.80857	8	6.86861	73.54
C520S0082	StP22	126	3.33333	10.8586	7	7.98885	44.24
C520S0083	StP22	131	2.33333	10.3886	9	9.05298	68.66
C520S0084	StP22	140	0.666667	7.23857	9	8.16176	20.47
C520S0085	StP22	136	7.33333	12.6986	6	9.55983	63.36
C520S0086	StP22	130	6.66667	10.1086	7	8.30897	86.21
C520S0087	StP22	131	1.33333	12.5986	8	8.6595	66.26
C520S0088	StP22	131	0.666667	7.42857	9	8.96997	61.67
C520S0089	StP22	105	3.33333	9.07857	4	7.52885	56.47
C520S0090	StP22	118	4.33333	12.1286	7	8.13793	88.11
C520S0091	StP22	117	2.66667	6.61857	7	6.69728	43.75
C520S0092	StP22	126	2	5.69857	8	7.23193	47.47
C520S0093	StP22	141	2.33333	10.1186	1	9.74561	72.72
C520S0094	StP22	121	3.33333	10.7386	7	8.20918	63.26
C520S0095	StP22	131	2.33333	11.0286	8	9.67616	112.59
C520S0096	StP22	NA	NA	NA	NA	NA	NA
C520S0097	StP22	129	2	7.67857	4	9.84564	106.32
C520S0098	StP22	125	3.66667	3.82857	1	6.84746	5.24
C520S0099	StP22	140	6	8.11857	0	10.198	73.86
C520S0100	StP22	136	1.33333	9.85857	1	9.09836	80.42
C520S0101	StP22	116	1.66667	5.07857	3	6.99225	68.2
C520S0102	StP22	141	1.33333	9.46857	7	7.47973	68.14
C520S0103	StP22	120	0.666667	8.34857	8	7.11176	38.61
C520S0104	StP22	142	7.33333	13.4786	0	10.7143	74.23
C520S0105	StP22	108	1.66667	10.9686	2	6.19828	55.11
C520S0106	StP22	125	2.33333	8.43857	1	9.45763	40.96
C520S0107	StP22	126	3.66667	7.36857	4	6.17391	42.54
C520S0108	StP22	135	1.33333	8.19857	9	7.63144	90.95
C520S0109	StP22	101	0.333333	3.77857	9	9.5	3.45
C520S0110	StP22	141	0.333333	10.3986	9	8.40476	84.08
C520S0111	StP22	143	3	10.0586	3	8.41509	88.65
C520S0112	StP22	144	2.66667	8.86857	7	8.62214	38.36
C520S0113	StP22	146	4.66667	11.3486	8	8.38768	64.56
C520S0114	StP22	132	1.33333	8.95857	8	7.77551	53.97
C520S0115	StP22	147	1.66667	11.9686	8	8.77487	70.6
C520S0116	StP22	150	5	11.1586	8	8.73518	59.27
C520S0117	StP22	155	4	11.4886	2	8.92647	88.18
C520S0118	StP22	121	2.33333	6.64857	7	8.17213	NA
C520S0119	StP22	132	1.66667	8.44857	6	6.75314	53.38
C520S0120	StP22	152	2.33333	11.1786	6	6.54375	61.78
C520S0121	StP22	139	3	9.84857	5	8.51095	29.26
C520S0122	StP22	126	0.333333	7.74857	2	9.65556	38.86
C520S0123	StP22	151	5	8.32857	2	8.9863	44.82
C520S0124	StP22	134	0.333333	4.37857	9	6.19613	61.96
C520S0125	StP22	140	2.66667	2.88857	5	8.65766	41.92
C520S0126	StP22	140	2.33333	7.83857	8	5.98119	44.67
C520S0127	StP22	125	1.33333	8.42857	6	7.2	41.45
C520S0128	StP22	135	1.66667	6.66857	0	9.79245	56.63
C520S0129	StP22	134	5	11.2586	1	8.31579	70.09
C520S0130	StP22	141	2.66667	11.3286	2	9.80702	60.77
C520S0131	StP22	136	7.66667	9.47857	2	9.16296	56.94
C520S0132	StP22	136	0.666667	2.38857	6	10.4394	27.19
C520S0133	StP22	NA	NA	NA	NA	NA	NA
C520S0134	StP22	NA	NA	NA	NA	NA	NA
C520S0135	StP22	123	1.66667	9.66857	0	9.52672	71.36
C520S0136	StP22	NA	NA	NA	NA	NA	NA
C520S0137	StP22	131	6.66667	10.9086	1	10.5556	77.24
C520S0138	StP22	128	2.33333	11.1686	4	6.7483	48.42
C520S0139	StP22	122	1.33333	9.65857	2	8.96552	32.03
C520S0140	StP22	137	0.333333	8.65857	8	7.45552	64.52
C520S0141	StP22	131	0.333333	8.19857	9	7.71472	28.46
C520S0142	StP22	111	7.66667	6.31857	1	7.76271	38.98
C520S0143	StP22	136	3	8.41857	0	9.51351	52.27
C520S0144	StP22	125	5.33333	13.2186	0	10.3571	89.34
C520S0145	StP22	95	2.33333	8.48857	2	9.4023	10.25
C520S0146	StP22	113	1.66667	7.74857	6	8.10628	50.86
C520S0147	StP22	115	3.33333	8.71857	8	8.51099	24.15
C520S0148	StP22	145	1	4.76857	4	7.79137	69.61
C520S0149	StP22	161	0.666667	16.2186	7	9.08889	97.39
C520S0150	StP22	137	3	3.98857	6	8.69388	91.91
C520S0151	StP22	158	1	10.3786	7	9.08299	83.04
C520S0152	StP22	145	6.33333	11.8586	7	7.4292	78.05
C520S0153	StP22	140	5.33333	7.73857	2	7.95506	89.95
C520S0154	StP22	151	3	7.96857	6	9.38012	87.5
C520S0155	StP22	151	1	13.1786	6	9.04528	72.01
C520S0156	StP22	131	3.33333	6.92857	9	6.62771	26.29
C520S0157	StP22	145	3.33333	8.33857	7	7.92994	85.14
C520S0158	StP22	126	1.66667	6.39857	7	6.59375	58.1
C520S0159	StP22	137	4	6.64857	8	9.23643	44.79
C520S0160	StP22	151	2.33333	5.05857	7	7.25564	46.98
C520S0161	StP22	138	5.33333	10.0486	8	9.10138	37.22
C520S0162	StP22	145	4.33333	4.80857	4	6.42604	NA
C520S0163	StP22	154	5.66667	11.4286	8	9.01509	51.76
C520S0164	StP22	138	7.33333	6.41857	3	6.68657	49.23
C520S0165	StP22	141	2.33333	4.88857	1	9.24138	20.27
C520S0166	StP22	126	7.33333	7.26857	7	7.27551	41.03
C520S0167	StP22	137	0.666667	5.88857	9	9.16949	58.42
C520S0168	StP22	122	4.33333	4.28857	8	9.58952	14.35
C520S0169	StP22	127	2.66667	5.67857	9	9.1617	39.24
C520S0170	StP22	106	0.333333	4.79857	7	8.75532	38.99
C520S0171	StP22	81	1.66667	1.55857	7	6.35	20.6
C520S0172	StP22	126	2.33333	2.67857	7	7.05023	36.56
C520S0173	StP22	NA	NA	NA	NA	NA	NA
C520S0174	StP22	124	1	4.17857	7	6.1375	31.64
C520S0175	StP22	140	2	4.28857	6	7.07004	49.11
C520S0176	StP22	122	3	10.4586	6	6.91447	34.91
C520S0177	StP22	125	2.33333	8.33857	7	7.16788	42.53
C520S0178	StP22	96	4	6.50857	3	6.44762	5.82
C520S0179	StP22	117	3.66667	8.30857	1	7.6875	33.6
C520S0180	StP22	136	0	0.1	2	9.53333	8.28
C520S0181	StP22	NA	NA	NA	NA	NA	NA
C520S0182	StP22	NA	NA	NA	NA	NA	NA
C520S0183	StP22	NA	NA	NA	NA	NA	NA
C520S0184	StP22	NA	NA	NA	NA	NA	NA
C520S0185	StP22	141	4.66667	5.04857	7	9.82353	72.13
C520S0186	StP22	NA	NA	NA	NA	NA	NA
C520S0187	StP22	135	7.66667	7.33857	1	10.5294	87.08
C520S0188	StP22	NA	NA	NA	NA	NA	NA
C520S0189	StP22	130	0.333333	3.57857	7	8.60952	28.49
C520S0190	StP22	150	6.33333	5.84857	3	7.29927	85.62
C520S0191	StP22	136	4	4.82857	7	3.16043	83.11
C520S0192	StP22	NA	NA	NA	NA	NA	NA
C520S0193	StP22	NA	NA	NA	NA	NA	NA
C520S0194	StP22	140	5.66667	10.1186	7	7.47009	84.12
C520S0195	StP22	NA	NA	NA	NA	NA	NA
C520S0196	StP22	137	7	7.46857	2	7.2093	53.88
C520S0197	StP22	131	3.33333	6.98857	7	6.10169	52.47
C520S0198	StP22	139	5.66667	6.91857	8	7.85276	54.38
C520S0199	StP22	127	2.66667	9.41857	5	7.42069	25.41
C520S0200	StP22	126	8.33333	3.68857	5	NA	46.44
C520S0201	StP22	121	1.33333	0.1	7	8.15094	22.22
C520S0202	StP22	117	0	1.69857	9	10.449	8.92
C520S0203	StP22	NA	NA	NA	NA	NA	NA
C520S0204	StP22	NA	NA	NA	NA	NA	NA
C520S0205	StP22	136	2.33333	7.17857	1	5.86667	46.4
C520S0206	StP22	115	3.33333	2.70857	0	7.94805	49.09
C520S0207	StP22	NA	NA	NA	NA	NA	NA
C520S0208	StP22	NA	NA	NA	NA	NA	NA
C520S0209	StP22	123	2.66667	6.75857	1	10.4595	87.63
C520S0210	StP22	122	4.33333	8.06857	9	6.17021	23.34
C520S0211	StP22	126	1.66667	6.83857	9	6.56757	52.43
C520S0212	StP22	NA	NA	NA	NA	NA	NA
C520S0213	StP22	NA	NA	NA	NA	NA	NA
C520S0214	StP22	121	0.333333	5.64857	8	7.63971	56.25
C520S0215	StP22	NA	NA	NA	NA	NA	NA
C520S0216	StP22	NA	NA	NA	NA	NA	NA
C520S0217	StP22	141	1	4.58857	4	11.395	88.56
C520S0218	StP22	166	0.666667	3.74857	7	8.53135	109.5
C520S0219	StP22	150	1.33333	2.77857	5	7.04211	97.34
C520S0220	StP22	151	0.666667	6.89857	9	8.40759	64.5
C520S0221	StP22	152	2.66667	6.19857	8	9.25926	83.46
C520S0222	StP22	157	0	4.03857	9	7.72441	52.59
C520S0223	StP22	162	3.33333	12.4486	7	8.69068	NA
C520S0224	StP22	163	0.666667	9.53857	8	7.02848	93.75
C520S0225	StP22	163	1.33333	6.94857	7	8.28205	59.56
C520S0226	StP22	144	5.66667	2.88857	8	9.07372	77.26
C520S0227	StP22	107	0.666667	0.1	8	8.78351	30.24
C520S0228	StP22	116	1.33333	NA	4	8.91667	15.52
C520S0229	StP22	120	0	4.31857	8	8.82192	14.31
C520S0230	StP22	135	0.666667	5.22857	8	5.78862	15.29
C520S0231	StP22	145	1.66667	8.20857	1	8.01408	26.75
C520S0232	StP22	133	0.666667	5.91857	7	8.89344	42.02
C520S0233	StP22	129	0.666667	5.09857	7	8.53968	21.05
C520S0234	StP22	133	3.66667	10.4786	7	9.42308	61.84
C520S0235	StP22	137	1.66667	3.25857	2	9.17476	47.35
C520S0236	StP22	156	4.33333	3.34857	7	7.97351	67.14
C520S0237	StP22	127	1	2.59857	9	8.65517	49.63
C520S0238	StP22	130	1.66667	5.85857	1	9.15385	30.03
C520S0239	StP22	113	0.666667	10.4686	8	10.1531	28.35
C520S0240	StP22	139	0.666667	7.88857	5	6.94156	62.21
C520S0241	StP22	135	2.33333	4.65857	3	7.70297	44.16
C520S0242	StP22	136	1.33333	3.96857	8	6.92991	44.37
C520S0243	StP22	128	5.66667	6.76857	1	11.1905	50.86
C520S0244	StP22	144	5.66667	7.55857	7	9.50588	65.72
C520S0245	StP22	147	4.33333	5.37857	7	8.51148	81.08
C520S0246	StP22	130	1.66667	8.53857	4	8.77536	NA
C520S0247	StP22	126	1.66667	5.38857	2	8.21552	44.83
C520S0248	StP22	138	5.66667	5.81857	7	8.63559	97.47
C520S0249	StP22	122	0.333333	3.74857	7	6.03061	51.89
C520S0250	StP22	121	4.66667	4.83857	3	8.68908	NA
C520S0251	StP22	126	1	2.71857	5	6.61765	50.53
C520S0252	StP22	117	0.666667	3.19857	9	6.2327	32.47
C520S0253	StP22	141	2.33333	11.2386	9	10.1577	35.4
C520S0254	StP22	145	0.666667	10.3686	6	9.71939	42.81
C520S0255	StP22	155	7.66667	12.4986	1	9.98684	69.26
C520S0256	StP22	162	1	8.26857	9	10.6299	44.29
C520S0257	StP22	169	5.33333	15.9486	3	9.3913	103.53
C520S0258	StP22	128	0.666667	2.02857	8	8.5	19.29
C520S0259	StP22	161	3.66667	5.27857	8	9.46809	81.73
C520S0260	StP22	NA	NA	NA	NA	NA	NA
C520S0261	StP22	146	2.33333	8.80857	4	8.47647	NA
C520S0262	StP22	156	4.33333	5.63857	5	9.00714	97.01
C520S0263	StP22	126	0.666667	3.50857	7	6.61468	80.14
C520S0264	StP22	147	4	14.9686	8	10.112	83.86
C520S0265	StP22	130	0.666667	6.84857	9	10.2061	26.75
C520S0266	StP22	126	1.33333	8.39857	8	7.58446	59.54
C520S0267	StP22	126	4.66667	8.71857	9	7.74627	44.51
C520S0268	StP22	124	1.33333	2.81857	8	8.96491	7.84
C520S0269	StP22	138	4	3.21857	1	7.67857	43.21
C520S0270	StP22	121	1.33333	0.848571	7	8.99029	47.44
C520S0271	StP22	126	3	2.70857	9	6.86577	28.67
C520S0272	StP22	119	1	1.78857	9	5.5	41.14
C520S0273	StP22	125	3	2.18857	8	8.03125	48.44
C520S0274	StP22	130	0.666667	5.44857	8	9.04673	11.4
C520S0275	StP22	114	1.66667	9.23857	8	7.42322	33.36
C520S0276	StP22	125	2	8.52857	7	8.70213	38.05
C520S0277	StP22	NA	NA	NA	NA	NA	NA
C520S0278	StP22	130	4	10.0586	8	7.64407	65.35
C520S0279	StP22	101	0.666667	3.75857	9	6.40945	10.1
C520S0280	StP22	136	2.33333	10.8086	7	7.89296	78.12
C520S0281	StP22	125	5	8.66857	8	6.90596	54.4
C520S0282	StP22	85	2	4.90857	7	8.675	0.03
C520S0283	StP22	116	4	4.07857	2	6.0198	66.38
C520S0284	StP22	137	2.33333	6.79857	9	7.75568	32.54
C520S0285	StP22	163	3.33333	4.29857	8	7.23669	58.52
C520S0286	StP22	125	3.66667	4.61857	9	8.59698	54.04
C520S0287	StP22	111	0.666667	0.598571	8	8.66372	13.57
C520S0288	StP22	105	6.66667	1.66857	0	9.82143	16.53
C520S0289	StP22	132	8.66667	15.7186	0	11.7377	107.44
C520S0290	StP22	130	4.33333	2.87857	6	9.5493	79.52
C520S0291	StP22	142	5	12.8186	1	10.6703	72.15
C520S0292	StP22	146	1	9.77857	6	9.66406	71.43
C520S0293	StP22	144	5.66667	11.1486	8	8.57325	75.31
C520S0294	StP22	147	1	7.58857	8	8.41277	42.78
C520S0295	StP22	138	6	9.08857	7	7.7619	85.2
C520S0296	StP22	142	5.33333	6.48857	7	9.40506	74.6
C520S0297	StP22	149	0.333333	1.21857	4	8.07692	21.21
C520S0298	StP22	135	3.33333	7.23857	5	7.66667	71.03
C520S0299	StP22	147	1.33333	7.81857	7	8.25362	37.28
C520S0300	StP22	112	0.333333	8.17857	8	7.48551	38.23
C520S0301	StP22	132	6.66667	10.1786	6	7.29259	77.65
C520S0302	StP22	141	0.666667	9.90857	7	6.72414	69.22
C520S0303	StP22	125	0.333333	6.08857	8	6.81731	10.94
C520S0304	StP22	123	4	9.76857	8	7.42105	57.15
C520S0305	StP22	137	1.66667	8.62857	4	8.22642	61.51
C520S0306	StP22	147	1.33333	11.1686	0	8.69565	83.44
C520S0307	StP22	123	0.333333	8.41857	9	7.16471	47.46
C520S0308	StP22	130	1	8.63857	8	8.1284	45.96
C520S0309	StP22	132	1	8.13857	8	8.48	61.87
C520S0310	StP22	142	0.666667	10.0386	8	7.94397	63.52
C520S0311	StP22	145	5	10.5186	7	7.37319	54.71
C520S0312	StP22	147	4.66667	9.44857	8	6.27536	67.09
C520S0313	StP22	139	0.333333	4.08857	9	NA	3.08
C520S0314	StP22	153	0.333333	12.2586	9	7.31469	74.73
C520S0315	StP22	124	3.33333	10.9986	2	8.57346	62.54
C520S0316	StP22	134	2.33333	1.19857	7	6.95798	34.37
C520S0317	StP22	123	5.66667	4.27857	5	7.80795	NA
C520S0318	StP22	131	1.66667	4.09857	7	8.33981	36.14
C520S0319	StP22	136	7.33333	6.14857	5	7.86301	76.99
C520S0320	StP22	134	2.66667	4.39857	1	8.14286	64.7
C520S0321	StP22	126	0	1.16857	0	7.88889	3.56
C520S0322	StP22	122	2.33333	5.69857	0	9.01562	64.54
C520S0323	StP22	109	1	11.5686	5	10.2965	69.16
C520S0324	StP22	NA	NA	NA	NA	NA	NA
C520S0325	StP22	NA	NA	NA	NA	NA	NA
C520S0326	StP22	NA	NA	NA	NA	NA	NA
C520S0327	StP22	142	6.33333	12.2486	9	10.0228	76.78
C520S0328	StP22	131	3.33333	10.4486	0	8.68966	93.08
C520S0329	StP22	NA	NA	NA	NA	NA	NA
C520S0330	StP22	132	0.333333	7.19857	0	NA	1.57
C520S0331	StP22	142	5.66667	14.3786	7	9.31343	116.23
C520S0332	StP22	NA	NA	NA	NA	NA	NA
C520S0333	StP22	NA	NA	NA	NA	NA	NA
C520S0334	StP22	134	2.66667	15.6486	8	9.49537	129.45
C520S0335	StP22	148	2.33333	13.8486	8	9.74227	64.75
C520S0336	StP22	133	7.33333	9.14857	8	8.06796	77.17
C520S0337	StP22	136	1	14.4286	3	8.55556	84.22
C520S0338	StP22	136	0.333333	9.02857	7	7.12234	87.02
C520S0339	StP22	NA	NA	NA	NA	NA	NA
C520S0340	StP22	NA	NA	NA	NA	NA	NA
C520S0341	StP22	132	2	11.1586	8	9.60622	102.09
C520S0342	StP22	136	3.33333	5.71857	3	8.43333	73.98
C520S0343	StP22	NA	NA	NA	NA	NA	NA
C520S0344	StP22	NA	NA	NA	NA	NA	NA
C520S0345	StP22	137	0.333333	12.8786	7	7.01538	51.39
C520S0346	StP22	NA	NA	NA	NA	NA	NA
C520S0347	StP22	140	2.33333	11.4486	8	7.77559	50.94
C520S0348	StP22	132	0.666667	8.29857	8	6.72103	50.29
C520S0349	StP22	NA	NA	NA	NA	NA	NA
C520S0350	StP22	135	1	12.5786	6	7.87987	56.64
C520S0351	StP22	136	1	9.75857	9	5.95588	74.37
C520S0352	StP22	NA	NA	NA	NA	NA	NA
C520S0353	StP22	127	3.66667	5.84857	9	8.76331	91.08
C520S0354	StP22	131	0.333333	6.71857	8	7.40144	75.83
C520S0355	StP22	NA	NA	NA	NA	NA	NA
C520S0356	StP22	120	2.66667	7.03857	9	9.75421	97.05
C520S0357	StP22	NA	NA	NA	NA	NA	NA
C520S0358	StP22	130	0.333333	6.94857	2	12.0909	51.11
C520S0359	StP22	NA	NA	NA	NA	NA	NA
C520S0360	StP22	NA	NA	NA	NA	NA	NA
C520S0361	StP22	NA	NA	NA	NA	NA	NA
C520S0362	StP22	NA	NA	NA	NA	NA	NA
C520S0363	StP22	NA	NA	NA	NA	NA	NA
C520S0364	StP22	NA	NA	NA	NA	NA	NA
C520S0365	StP22	NA	NA	NA	NA	NA	NA
C520S0366	StP22	NA	NA	NA	NA	NA	NA
C520S0367	StP22	NA	NA	NA	NA	NA	NA
C520S0368	StP22	NA	NA	NA	NA	NA	NA
C520S0369	StP22	NA	NA	NA	NA	NA	NA
C520S0370	StP22	NA	NA	NA	NA	NA	NA
C520S0371	StP22	140	3.66667	13.1986	7	8.8	57.6
C520S0372	StP22	NA	NA	NA	NA	NA	NA
C520S0373	StP22	NA	NA	NA	NA	NA	NA
C520S0374	StP22	NA	NA	NA	NA	NA	NA
C520S0375	StP22	NA	NA	NA	NA	NA	NA
C520S0376	StP22	NA	NA	NA	NA	NA	NA
C520S0377	StP22	NA	NA	NA	NA	NA	NA
C520S0378	StP22	117	5	9.06857	1	10.0412	60.9
C520S0379	StP22	NA	NA	NA	NA	NA	NA
C520S0380	StP22	NA	NA	NA	NA	NA	NA
C520S0381	StP22	NA	NA	NA	NA	NA	NA
C520S0382	StP22	NA	NA	NA	NA	NA	NA
C520S0383	StP22	NA	NA	NA	NA	NA	NA
C520S0384	StP22	135	1.66667	10.5386	0	NA	75.72
C520S0385	StP22	130	7.66667	14.3986	8	8.91289	65.95
C520S0386	StP22	NA	NA	NA	NA	NA	NA
C520S0387	StP22	NA	NA	NA	NA	NA	NA
C520S0388	StP22	NA	NA	NA	NA	NA	NA
C520S0389	StP22	NA	NA	NA	NA	NA	NA
C520S0390	StP22	NA	NA	NA	NA	NA	NA
C520S0391	StP22	NA	NA	NA	NA	NA	NA
C520S0392	StP22	NA	NA	NA	NA	NA	NA
C520S0393	StP22	NA	NA	NA	NA	NA	NA
C520S0394	StP22	NA	NA	NA	NA	NA	NA
C520S0395	StP22	136	1.33333	12.5486	2	9.86022	74.01
C520S0396	StP22	NA	NA	NA	NA	NA	NA
C520S0397	StP22	NA	NA	NA	NA	NA	NA
C520S0398	StP22	133	5.33333	5.71857	5	8.58929	67.7
C520S0399	StP22	143	0	6.59857	1	9	4.47
C520S0400	StP22	147	2	9.60857	8	11.1724	85.56
C520S0401	StP22	NA	NA	NA	NA	NA	NA
C520S0402	StP22	144	5.33333	11.9686	0	9.83929	54.42
C520S0403	StP22	NA	NA	NA	NA	NA	NA
C520S0404	StP22	130	4.33333	10.4986	1	8.57143	33.71
C520S0405	StP22	135	3	10.6286	7	7.45489	76.53
C520S0406	StP22	137	1	9.90857	4	7.09333	71.28
C520S0407	StP22	139	2.33333	10.7886	4	5.72794	67.48
C520S0408	StP22	157	5	15.1886	8	10.4156	93.94
C520S0409	StP22	152	6.66667	15.6086	8	8.96154	96.49
C520S0410	StP22	130	4.66667	8.32857	0	8.97386	85.84
C520S0411	StP22	151	1.66667	8.31857	0	9.30435	64.53
C520S0412	StP22	141	2.66667	10.3986	1	9.35211	36.32
C520S0413	StP22	135	2.33333	10.9886	6	8.70349	67.26
C520S0414	StP22	122	2.33333	17.1086	3	9.85561	71.12
C520S0415	StP22	124	1.33333	15.2486	5	10.9043	32.34
C520S0416	StP22	131	7.66667	13.7486	0	10.3269	26.42
C520S0417	StP22	110	0.666667	7.25857	3	10.7742	3.56
C520S0418	StP22	141	1	13.2586	0	11.3403	48.21
C520S0419	StP22	160	7.33333	10.9086	0	12.4167	74.24
C520S0420	StP22	136	5	13.5586	3	8.75	53.69
C520S0421	StP22	135	5.33333	6.70857	9	7.69849	61.85
C520S0422	StP22	134	3.33333	12.0386	1	8.29412	57.8
C520S0423	StP22	NA	NA	NA	NA	NA	NA
C520S0424	StP22	125	4	15.8386	1	9.13043	76.87
C520S0425	StP22	134	4	10.9786	0	9.73438	105.3
C520S0426	StP22	146	2.33333	12.7386	5	7.92466	98.2
C520S0427	StP22	115	6.66667	9.95857	5	9.5	43.68
C520S0428	StP22	107	3	11.6786	9	11.3125	25.22
C520S0429	StP22	124	1.33333	12.4086	0	7.77143	68.95
C520S0430	StP22	137	4.66667	11.8586	5	8.10323	55.91
C520S0431	StP22	136	2	15.7786	7	9.94521	62.15
C520S0432	StP22	NA	NA	NA	NA	NA	NA
C520S0433	StP22	127	0.666667	7.17857	2	7.12371	45.71
C520S0434	StP22	131	3	8.87857	1	8.14634	61.24
C520S0435	StP22	145	2.66667	10.1086	1	8.06122	53.17
C520S0436	StP22	130	1	9.32857	6	7.93333	72.48
C520S0437	StP22	116	5.33333	9.47857	1	6.43284	43.53
C520S0438	StP22	131	1	10.1086	5	8.51553	60.17
C520S0439	StP22	145	4.66667	16.0386	5	9.34359	52.64
C520S0440	StP22	132	2.66667	16.0886	1	10.1511	51.75
C520S0441	StP22	138	5.66667	9.94857	7	10.1991	93.17
C520S0442	StP22	154	0	6.25857	2	9.83333	6.2
C520S0443	StP22	144	1	6.59857	6	8.11429	72.03
C520S0444	StP22	150	3.66667	10.8786	0	10.8657	44.85
C520S0445	StP22	125	7.66667	13.8786	7	8.64322	52.87
C520S0446	StP22	112	3	7.83857	7	6.84375	52.54
C520S0447	StP22	136	1	9.60857	8	7.41727	45.57
C520S0448	StP22	130	6.66667	7.19857	7	6.81633	48.55
C520S0449	StP22	120	3.33333	10.8086	8	8.94286	51.9
C520S0450	StP22	124	4.66667	7.30857	5	9.21429	51.6
C520S0451	StP22	141	7.33333	8.27857	3	7.62585	66.27
C520S0452	StP22	152	0	7.44857	8	8.24138	9.98
C520S0453	StP22	127	3.66667	16.2386	3	9.62275	42.23
C520S0454	StP22	142	1.66667	8.92857	6	6.7033	60.36
C520S0455	StP22	68	0	2.61857	5	7.42857	1.58
C520S0456	StP22	143	3.33333	9.83857	4	7.71795	75.04
C520S0457	StP22	130	2	7.08857	7	6.48276	49.92
C520S0458	StP22	140	2	10.0386	6	6.86713	68.77
C520S0459	StP22	NA	NA	NA	NA	NA	NA
C520S0460	StP22	NA	NA	NA	NA	NA	NA
C520S0461	StP22	155	7.33333	11.1486	4	11.4848	56.68
C520S0462	StP22	NA	NA	NA	NA	NA	NA
C520S0463	StP22	NA	NA	NA	NA	NA	NA
C520S0464	StP22	NA	NA	NA	NA	NA	NA
C520S0465	StP22	NA	NA	NA	NA	NA	NA
C520S0466	StP22	149	1.66667	11.8686	8	7.91391	71.74
C520S0467	StP22	137	1.33333	10.7386	8	7.67016	83.47
C520S0468	StP22	153	5.33333	17.4886	4	8.97727	91.76
C520S0469	StP22	NA	NA	NA	NA	NA	NA
C520S0470	StP22	126	0	4.69857	2	NA	1.48
C520S0471	StP22	129	3.66667	10.4386	8	9.17143	51.03
C520S0472	StP22	122	1.33333	7.70857	0	8.625	34.91
C520S0473	StP22	NA	NA	NA	NA	NA	NA
C520S0474	StP22	NA	NA	NA	NA	NA	NA
C520S0475	StP22	NA	NA	NA	NA	NA	NA
C520S0476	StP22	NA	NA	NA	NA	NA	NA
C520S0477	StP22	NA	NA	NA	NA	NA	NA
C520S0478	StP22	128	4.66667	12.6486	2	8.17722	53.89
C520S0479	StP22	153	1.66667	11.3286	7	8.83799	43.12
C520S0480	StP22	145	1	11.3186	8	8.96413	59.57
C520S0481	StP22	122	6.66667	9.43857	2	8.39344	54.36
C520S0482	StP22	149	6.33333	11.3486	6	8.83117	54.41
C520S0483	StP22	127	1.66667	9.79857	7	8.768	36.29
C520S0484	StP22	123	4.66667	12.8886	9	10.639	28.53
C520S0485	StP22	NA	NA	NA	NA	NA	NA
C520S0486	StP22	NA	NA	NA	NA	NA	NA
C520S0487	StP22	131	3.66667	14.6286	4	8.4902	58.84
C520S0488	StP22	135	7.33333	12.7386	2	9.40964	33.8
C520S0489	StP22	127	4.66667	11.7886	5	6.7619	50.86
C520S0490	StP22	133	2.66667	13.1486	4	9.1145	78.98
C520S0491	StP22	113	0.333333	7.32857	8	6.78571	36.86
C520S0492	StP22	141	3	10.8486	3	7.34848	76.01
C520S0493	StP22	141	1	9.45857	9	7.73733	71.62
C520S0494	StP22	126	1.33333	10.1086	5	9.39516	70.48
C520S0495	StP22	NA	NA	NA	NA	NA	NA
C520S0496	StP22	122	0.666667	6.16857	8	7.55446	37.5
C520S0497	StP22	115	0.666667	11.0886	8	8.07468	63.47
C520S0498	StP22	141	2.66667	7.75857	7	7.59514	67.57
C520S0499	StP22	134	1.66667	10.3386	8	7.12	64.21
C520S0500	StP22	121	3.33333	9.42857	1	7.07843	66.9
C520S0501	StP22	135	2.66667	12.3286	6	7.36486	72.23
C520S0502	StP22	147	0.333333	9.33857	8	7.785	70.33
C520S0503	StP22	NA	NA	NA	NA	NA	NA
C520S0504	StP22	NA	NA	NA	NA	NA	NA
C520S0505	StP22	125	2.33333	11.4986	4	8.19383	65.77
C520S0506	StP22	146	1	15.8986	8	10.4555	67.01
C520S0507	StP22	128	0.333333	9.27857	8	7.62887	72.96
C520S0508	StP22	126	0.666667	9.89857	3	9.58065	53.72
C520S0509	StP22	NA	NA	NA	NA	NA	NA
C520S0510	StP22	133	2.33333	9.27857	6	9.06989	83.5
C520S0511	StP22	135	3	9.07857	6	5.83333	71.51
C520S0512	StP22	127	5	14.1386	5	8.38756	37.85
C520S0513	StP22	122	2.33333	8.79857	6	6.96181	67.6
C520S0514	StP22	135	7.33333	8.97857	3	6.57343	47.82
C520S0515	StP22	131	2	9.58857	1	8.14118	NA
C520S0516	StP22	150	6.33333	13.6786	1	9.41176	59.62
C520S0517	StP22	134	6.66667	9.16857	0	8	67.85
C520S0518	StP22	151	0.666667	2.61857	7	7.74775	49.9
C520S0519	StP22	107	0	3.99857	2	6.14286	26.2
C520S0520	StP22	132	4	6.21857	1	10.8333	63.25
C520S0521	StP22	120	6.33333	4.57857	9	8.34649	55.34
C520S0522	StP22	116	5.33333	4.65857	7	7.23596	71.94
C520S0523	StP22	126	1.33333	8.05857	5	7.408	56.93
C520S0524	StP22	130	5.66667	8.25857	4	7.93578	52.86
C520S0525	StP22	150	1.33333	10.1286	5	10.482	42.4
C520S0526	StP22	129	1.33333	9.75857	9	9.49038	28.91
C520S0527	StP22	120	1	3.65857	3	NA	6.51
C520S0528	StP22	110	2.33333	9.14857	1	7.11111	59.63
C520S0529	StP22	103	7.33333	5.51857	0	6.43636	30.69
C520S0530	StP22	121	6.66667	7.80857	5	8.97297	34.01
C520S0531	StP22	119	1.33333	8.75857	0	7.58696	82.68
C520S0532	StP22	133	1.33333	8.52857	6	8.4026	43.66
C520S0533	StP22	136	3.33333	10.4186	7	7.76923	77.67
C520S0534	StP22	121	0	5.21857	8	7.64557	35.44
C520S0535	StP22	152	8.33333	13.7386	2	10.2593	83.06
C520S0536	StP22	140	5	14.5686	7	9.06977	84.86
C520S0537	StP22	122	4.66667	10.0386	8	5.6648	17.6
C520S0538	StP22	135	1	11.0386	4	7.71359	72.32
C520S0539	StP22	146	5.66667	11.1686	1	9.1129	85.84
C520S0540	StP22	135	3	9.00857	3	6.93333	97.55
C520S0541	StP22	NA	NA	NA	NA	NA	NA
C520S0542	StP22	NA	NA	NA	NA	NA	NA
C520S0543	StP22	NA	NA	NA	NA	NA	NA
C520S0544	StP22	142	7.33333	16.7286	2	10.0061	96.96
C520S0545	StP22	NA	NA	NA	NA	NA	NA
C520S0546	StP22	NA	NA	NA	NA	NA	NA
C520S0547	StP22	NA	NA	NA	NA	NA	NA
C520S0548	StP22	NA	NA	NA	NA	NA	NA
C520S0549	StP22	NA	NA	NA	NA	NA	NA
C520S0550	StP22	NA	NA	NA	NA	NA	NA
C520S0551	StP22	NA	NA	NA	NA	NA	NA
C520S0552	StP22	NA	NA	NA	NA	NA	NA
C520S0553	StP22	125	1	8.15857	0	8.16547	47.19
C520S0554	StP22	129	2.33333	6.69857	0	7.65909	49.18
C520S0555	StP22	125	0	5.61857	8	8.17241	9.75
C520S0556	StP22	NA	NA	NA	NA	NA	NA
C520S0557	StP22	107	6.33333	7.60857	1	7.01961	70.94
C520S0558	StP22	116	1	9.48857	0	9.0411	NA
C520S0559	StP22	NA	NA	NA	NA	NA	NA
C520S0560	StP22	NA	NA	NA	NA	NA	NA
C520S0561	StP22	136	5.33333	8.91857	1	8.04762	46.37
C520S0562	StP22	130	1.33333	8.36857	0	7.54545	52.19
C520S0563	StP22	126	3.33333	7.66857	0	8.8	70.35
C520S0564	StP22	135	1.33333	6.62857	1	8.09756	24.07
C520S0565	StP22	125	1.66667	6.73857	0	7.95652	50.4
C520S0566	StP22	116	0	4.46857	9	6.884	49.81
C520S0567	StP22	125	0	11.8686	7	8.2561	79.21
C520S0568	StP22	NA	NA	NA	NA	NA	NA
C520S0569	StP22	NA	NA	NA	NA	NA	NA
C520S0570	StP22	135	0	5.39857	9	9.66019	26.22
C520S0571	StP22	NA	NA	NA	NA	NA	NA
C520S0572	StP22	102	0	6.23857	9	8.62979	35.24
C520S0573	StP22	135	5.66667	12.3086	0	9.57576	99.64
C520S0574	StP22	107	1.33333	6.10857	1	8.45946	37.39
C520S0575	StP22	141	0.333333	10.2686	9	10	90.06
C520S0576	StP22	161	5.66667	12.1186	4	10.156	69.77
C520S0577	StP22	148	6	9.75857	4	7.81452	107.04
C520S0578	StP22	144	5.66667	12.2186	7	7.64246	89.26
C520S0579	StP22	131	0.666667	8.84857	2	8.29	69.17
C520S0580	StP22	141	1.66667	9.99857	0	5.36111	65.62
C520S0581	StP22	130	2.33333	12.8786	4	10.0775	67.21
C520S0582	StP22	130	1.33333	8.50857	9	8.18026	81.39
C520S0583	StP22	132	5.66667	10.6286	8	7.45806	91.61
C520S0584	StP22	147	6.66667	8.63857	6	7.41518	57.11
C520S0585	StP22	122	5	9.91857	8	6.90678	51.24
C520S0586	StP22	146	6.33333	12.8586	1	10.0244	50.8
C520S0587	StP22	145	3.33333	13.6786	0	8.40196	33.36
C520S0588	StP22	112	0.666667	5.29857	8	6.74	33.02
C520S0589	StP22	131	1.33333	12.3686	8	8.44444	56.58
C520S0590	StP22	131	1	7.20857	3	5.47475	33.91
C520S0591	StP22	146	2.33333	12.0386	4	9.16564	88.65
C520S0592	StP22	138	4.33333	9.86857	2	6.96512	68.07
C520S0593	StP22	NA	NA	NA	NA	NA	NA
C520S0594	StP22	155	4.66667	10.5886	1	9.16129	73.48
C520S0595	StP22	146	8	13.1586	4	8.11811	41.49
C520S0596	StP22	145	5.33333	13.2986	1	9.86585	55.4
C520S0597	StP22	135	2	11.8686	8	6.52252	73.19
C520S0598	StP22	135	4.33333	12.9886	6	9.17172	NA
C520S0599	StP22	136	2	9.54857	8	8.02825	32.42
C520S0600	StP22	131	2.33333	6.92857	7	7.11111	44.18
C520S0601	StP22	137	4	11.4486	8	9.40878	44.37
C520S0602	StP22	125	3	13.2386	7	6.63563	57.9
C520S0603	StP22	151	5.66667	6.97857	2	9.34848	62.84
C520S0604	StP22	150	3.33333	10.9386	6	6.46313	66.95
C520S0605	StP22	145	0.333333	7.66857	6	NA	76.44
C520S0606	StP22	131	0.666667	4.90857	5	7.93878	NA
C520S0607	StP22	135	0.666667	7.78857	8	10.0058	70.67
C520S0608	StP22	136	1.66667	7.99857	5	8.25309	63.76
C520S0609	StP22	NA	NA	NA	NA	NA	NA
C520S0610	StP22	134	0.333333	10.6286	6	9.19685	92.3
C520S0611	StP22	128	7	8.85857	1	7.09459	78.78
C520S0612	StP22	133	1.66667	11.4386	8	8.36975	86.31
C520S0613	StP22	140	4.66667	13.1386	0	8.57778	94.49
C520S0614	StP22	133	1.33333	10.2886	7	8.06186	104.66
C520S0615	StP22	118	0	4.74857	8	7.21986	18.27
C520S0616	StP22	122	0.333333	6.76857	3	7.4375	65.57
C520S0617	StP22	NA	NA	NA	NA	NA	NA
C520S0618	StP22	NA	NA	NA	NA	NA	NA
C520S0619	StP22	NA	NA	NA	NA	NA	NA
C520S0620	StP22	143	8	12.1986	0	8.83333	74.62
C520S0621	StP22	139	1.66667	8.99857	2	6.66667	67.43
C520S0622	StP22	132	2.66667	9.27857	7	6.84252	37.69
C520S0623	StP22	131	3	6.14857	8	6.92105	17.77
C520S0624	StP22	127	4.33333	9.80857	6	8.02206	49.6
C520S0625	StP22	121	6.33333	10.7386	8	7.69038	53.53
C520S0626	StP22	131	5.66667	10.9086	5	7.08235	70.46
C520S0627	StP22	121	2.33333	8.25857	1	6.75	71.74
C520S0628	StP22	NA	NA	NA	NA	NA	NA
C520S0629	StP22	133	4.66667	12.2986	1	7.31579	58.66
C520S0630	StP22	135	2	11.9386	8	7.66387	50.44
[truncated: 738 more rows]
