# Supplementary material for: Improving complex agronomic and domestication traits in the perennial grain crop intermediate wheatgrass with genetic mapping and genomic prediction
Source: Plant Genome. 2024 Aug 28;18(1):e20498. doi: 10.1002/tpg2.20498 (PMC11726416; doi:10.1002/tpg2.20498)
Supplement: Supplementary file 6 — Supplemental Table S6 has weather data for Lamberton, MN and St. Paul, MN between January 2000 and December 2022. [file TPG2-18-e20498-s002.xlsx]

## Sheet: Sheet 1
Supplemental Table S6: Weather data for Lamberton, MN, and St. Paul, MN, between January 2000 and December 2022.
Monthly Mean Precipitation, Lamberton														Monthly Mean Precipitation, St. Paul														Information obtained from https://www.weather.gov; accessed 05-08-24
Year	Jan	Feb	Mar	Apr	May	Jun	Jul	Aug	Sep	Oct	Nov	Dec		Year	Jan	Feb	Mar	Apr	May	Jun	Jul	Aug	Sep	Oct	Nov	Dec
2000	0.01	0.05	0.02	0.04	0.21	0.08	0.15	0.12	0.02	0.07	0.08	0.03		2000	0.02	0.04	0.04	0.05	0.13	0.14	0.2	0.11	0.13	0.04	0.12	0.03
2001	0.04	0.04	0.03	0.29	0.07	0.07	0.21	0.05	0.12	0.02	0.14	0.01		2001	0.04	0.03	0.03	0.26	0.16	0.14	0.06	0.1	0.11	0.05	0.1	0.02
2002	0	0.01	0.04	0.06	0.07	0.13	0.11	0.17	0.03	0.11	0	0.01		2002	0.01	0.01	0.05	0.12	0.1	0.33	0.25	0.19	0.13	0.14	0	0.01
2003	0.01	0.02	0.03	0.06	0.09	0.18	0.05	0.04	0.12	0	0.02	0.02		2003	0.01	0.02	0.04	0.08	0.22	0.22	0.07	0.03	0.07	0.03	0.02	0.01
2004	0.01	0.02	0.04	0.04	0.22	0.12	0.12	0.16	0.19	0.02	0.03	0		2004	0.02	0.04	0.07	0.09	0.2	0.11	0.16	0.05	0.14	0.12	0.03	0.01
2005	0.02	0.02	0.03	0.12	0.19	0.13	0.1	0.09	0.33	0.05	0.07	0.04		2005	0.02	0.03	0.04	0.1	0.11	0.19	0.1	0.14	0.2	0.2	0.04	0.02
2006	0.01	0.01	0.07	0.12	0.08	0.31	0.06	0.13	0.09	0.01	0.02	0.06		2006	0.02	0.01	0.04	0.15	0.1	0.14	0.08	0.28	0.1	0.02	0.03	0.06
2007	0.01	0.03	0.06	0.1	0.08	0.12	0.03	0.18	0.06	0.2	0	0.01		2007	0.01	0.04	0.12	0.04	0.09	0.05	0.07	0.19	0.22	0.15	0	0.03
2008	0	0	0.04	0.1	0.1	0.12	0.11	0.02	0.07	0.14	0.03	0.03		2008	0	0.01	0.05	0.14	0.09	0.09	0.07	0.07	0.06	0.08	0.04	0.04
2009	0.01	0.02	0.04	0.05	0.05	0.11	0.05	0.11	0.09	0.17	0.01	M		2009	0.01	0.03	0.05	0.05	M	0.09	0.05	0.2	0.01	0.2	0.01	0.06
2010	0.03	0.03	0.04	0.08	0.06	0.21	0.12	0.15	0.35	0.06	0.03	0.05		2010	0.02	0.03	0.02	0.06	0.08	0.21	0.18	0.23	0.17	0.05	0.07	0.1
2011	0.03	0.06	0.05	0.09	0.16	0.28	0.12	0.02	M	0.02	0	0.02		2011	0.03	0.04	0.09	0.1	0.14	0.15	0.34	0.18	0.02	0.03	0.01	0.02
2012	0.02	0.06	0.04	0.09	0.32	0.04	0.02	0.1	0.04	0.03	0.03	0.03		2012	0.02	0.06	0.04	0.11	0.27	0.12	0.16	0.04	0.01	0.05	0.02	0.06
2013	0.01	0.02	0.03	0.11	0.14	0.18	0.01	0.06	0.06	0.1	0.02	0.03		2013	0.02	0.05	0.06	0.17	0.23	0.24	0.1	0.05	0.04	0.14	0.02	0.04
2014	0.02	0.02	0.03	0.11	0.06	0.25	0.04	0.12	0.2	0.02	0.02	0.03		2014	0.05	0.04	0.03	0.23	0.11	0.31	0.09	0.1	0.07	0.05	0.03	0.03
2015	0.01	0.01	0.01	0.04	0.18	0.17	0.12	0.14	0.11	0.05	0.11	0.04		2015	0.01	0.01	0.02	0.07	0.16	0.11	0.2	0.09	0.13	0.09	0.15	0.07
2016	0.01	0.02	0.06	0.11	0.18	0.09	0.22	0.17	0.18	0.09	0.06	0.04		2016	0.01	0.03	0.07	0.12	0.07	0.12	0.19	0.32	0.17	0.11	0.09	0.06
2017	0.02	0	0.01	0.1	0.19	0.09	0.13	0.16	0.07	0.19	0	0.01		2017	0.03	0.03	0.02	0.12	0.21	0.11	0.08	0.29	0.04	0.16	0.01	0.02
2018	0.01	0.02	0.05	0.06	0.15	0.24	0.2	0.12	0.22	0.09	0.03	0.06		2018	0.03	0.04	0.04	0.08	0.11	0.15	0.13	0.09	0.24	0.11	0.05	0.04
2019	0.02	0.06	0.09	0.2	0.15	0.08	0.22	0.07	0.2	0.13	0.04	0.05		2019	0.01	0.08	0.07	0.11	0.21	0.1	0.15	0.22	0.16	0.16	0.06	0.08
2020	0.02	0.03	0.09	0.04	0.11	0.14	0.18	0.12	0.03	0.03	0.05	0.01		2020	0.03	0.02	0.09	0.06	0.14	0.14	0.07	0.12	0.04	0.07	0.05	0.03
2021	0.03	0.03	0.07	0.05	0.09	0.02	0.04	0.15	0.17	0.11	0.02	0.02		2021	0.02	0.02	0.09	0.08	0.11	0.05	0.05	0.21	0.06	0.07	0.03	0.06
2022	0.02	0.01	0.06	0.12	0.13	0.04	0.05	0.1	0.02	0.01	0.04	0.06		2022	0.02	0.02	0.1	0.12	0.16	0.03	0.04	0.15	0.01	0.01	0.07	0.06
Monthly Mean Temperature, Lamberton														Monthly Mean Temperature, St. Paul
Year	Jan	Feb	Mar	Apr	May	Jun	Jul	Aug	Sep	Oct	Nov	Dec		Year	Jan	Feb	Mar	Apr	May	Jun	Jul	Aug	Sep	Oct	Nov	Dec
2000	15.4	27.2	38.9	43.9	59.9	66.6	71.1	70.3	59.7	50.8	28.5	5.1		2000	17.1	28.7	41.8	47.9	62	66.9	72.8	72.5	62.7	54.7	32.4	8.6
2001	18.6	8.2	24.4	45.2	58.5	68.5	73.5	70.7	59.9	47.6	45.2	25.2		2001	21.7	13.6	29	49.1	60.8	69.4	75.2	73.8	61.5	49.5	46.9	28.1
2002	22.9	27.3	20.8	44	52.6	71	75.6	68.9	62.4	40.9	32.2	25.8		2002	25.5	29.5	25.3	46.4	55.3	71.1	77	71.1	65.5	43.1	33.4	27.2
2003	15.2	14.3	29.1	46.7	55.3	66.2	71.3	71.2	59.6	50.9	30.1	23.6		2003	16.2	16.8	32.4	49	58.2	68	72.6	74.8	63.3	52.1	33	25.9
2004	12.1	18.2	35.2	47	55.8	64.2	69.6	63.7	65.1	50.3	37.2	22.9		2004	12.2	22.9	36.2	51	57.5	65.5	71.2	66.3	67.9	51	38.6	22.7
2005	13.9	26.1	29.9	50.4	55.4	71.5	73.3	68.6	65.9	50.4	35.9	16.6		2005	16	27.2	32.6	52.6	56.5	73.1	75.5	71.1	67.4	53.2	37.7	20.2
2006	28.1	18.3	29.7	50.7	59.2	68.8	74.5	70.1	57.9	45.6	34.3	27.1		2006	29	20.8	34.1	54.1	61.7	70.2	77.6	72.1	59.9	47.3	37.8	29.3
2007	18.2	11.9	35.3	M	62.3	70.1	73.1	69.2	62.6	53.2	33.7	14.9		2007	20.4	13.5	39	47.3	65.1	72.3	74.7	71.8	65.8	55.4	35.2	17.1
2008	11.5	13.3	27.4	41.9	55.9	67	72.9	69.5	61.8	48.3	33.3	12.5		2008	14.7	17	29.3	45.2	56.9	67.9	74.6	71.7	64	51.3	35.3	14.4
2009	7.9	19.2	28.8	44.1	58.1	66.2	67.1	67.5	64	41.5	40.7	13.6		2009	9.3	21.9	33.4	48	58	66.1	67.4	67.5	65.3	42	40.8	16.1
2010	8.3	12.5	34.9	53.1	58.4	68.1	73.2	73.9	59.1	51.8	33.8	12.5		2010	11.2	17.4	37.8	53.2	59.5	66.9	73.6	74	58	51.9	32.8	14.1
2011	6.7	14.3	25	43.6	56.5	68	77.3	70.4	60.1	52.3	36	25.6		2011	9.2	15.9	26.1	44	56.2	66.6	76.3	71.1	60.7	53.1	37.1	25.4
2012	23	25.7	46	49.3	62.7	70.9	78.2	68.9	60.7	45	35.1	19.6		2012	21.1	25.9	45.7	48.1	62.2	69.9	78.1	70.5	61.8	45.4	34.6	21.5
2013	16.3	16.1	24.1	35.8	55.1	67.6	72.3	70	65.4	47.9	30.3	10.6		2013	14.9	15.6	23.7	37.1	54.7	66.1	71.3	71.1	64.7	47.9	30.4	10.7
2014	9.1	9.3	24.6	42	56.8	68.2	68.8	69.9	61.4	49.3	23.8	23.4		2014	5.3	5.6	21.3	40.3	56.8	69.9	71.3	72	61	47.4	23.9	23.7
2015	18.9	10.9	34	47.5	57	68.5	71.1	67.4	67	50.6	39.4	26.9		2015	16.5	8.9	31.9	47.3	56.9	67.7	71.4	68.2	65.9	49.6	39.8	28.2
2016	15.5	24.1	38.6	47.5	58.5	70.5	71.8	70.5	63.9	50.1	41.7	17.2		2016	14.7	22	38.3	45.8	58.6	68.7	72.5	70.6	63.5	50.3	42.4	19.4
2017	18.2	30.9	31.4	47.1	56.5	69.3	72.3	65.9	63.9	49	31.7	19.2		2017	18.5	27.9	30.7	47.2	56	68.6	72.1	65.5	63.7	49.1	31	17.1
2018	13.1	10.8	28.1	32.1	64.5	71.1	71.9	69.8	63.5	43	25.5	21.5		2018	12.9	12.2	29.5	33.5	65.3	73	76.6	74.3	67	44.2	25.7	23.6
2019	10.9	4.7	23.9	44	53.3	69.1	72.8	67.5	64.4	44.1	29.1	20.2		2019	13.1	9.4	26.1	45.5	52.8	67.2	72.5	68	63.6	44.8	28.3	21
2020	16.3	18.2	34.6	42.4	55.6	72.8	73.1	71.2	60.5	41.3	37.6	25		2020	18.1	18.1	34	42.2	56.8	70.1	73.8	71.1	59.3	41.2	37.1	23.4
2021	21.9	8.1	38	44.1	57.1	73.1	72.5	71.4	64.1	53.2	35.9	22.3		2021	19.6	9.5	37.6	44.7	57.3	73.6	73.5	72.3	63.5	53.9	34.8	21.9
2022	9.3	13	30.5	38.4	58.2	71.2	73.7	69.7	63.2	48.8	33.4	14.2		2022	6.2	10.8	28.4	38.6	58.6	69.7	73.4	70.1	63.4	49.6	33.7	15
